# Supplementary material for: Proteomic analysis of urinary extracellular vesicles highlights specific signatures for patients with primary aldosteronism
Source: Front Endocrinol (Lausanne). 2023 May 8;14:1096441. doi: 10.3389/fendo.2023.1096441 (PMC10200877; doi:10.3389/fendo.2023.1096441)
Supplement: Supplementary file 2 [file Table_1.xlsx]

## Sheet: Identifications
Index	Peak Name	Group
1	sp|P02768|ALBU_HUMAN	Serum albumin OS=Homo sapiens GN=ALB PE=1 SV=2
2	sp|P04264|K2C1_HUMAN	Keratin, type II cytoskeletal 1 OS=Homo sapiens GN=KRT1 PE=1 SV=6
3	sp|P13645|K1C10_HUMAN	Keratin, type I cytoskeletal 10 OS=Homo sapiens GN=KRT10 PE=1 SV=6
4	sp|P02787|TRFE_HUMAN	Serotransferrin OS=Homo sapiens GN=TF PE=1 SV=3
5	sp|P07911|UROM_HUMAN	Uromodulin OS=Homo sapiens GN=UMOD PE=1 SV=1
6	sp|P0DOX7|IGK_HUMAN	sp|P0DOX7|IGK_HUMAN Immunoglobulin kappa light chain OS=Homo sapiens PE=1 SV=1
7	sp|P04259|K2C6B_HUMAN	sp|P04259|K2C6B_HUMAN Keratin, type II cytoskeletal 6B OS=Homo sapiens GN=KRT6B PE=1 SV=5
8	sp|P35527|K1C9_HUMAN	Keratin, type I cytoskeletal 9 OS=Homo sapiens GN=KRT9 PE=1 SV=3
9	sp|P35908|K22E_HUMAN	Keratin, type II cytoskeletal 2 epidermal OS=Homo sapiens GN=KRT2 PE=1 SV=2
10	sp|P01024|CO3_HUMAN	Complement C3 OS=Homo sapiens GN=C3 PE=1 SV=2
11	sp|B9A064|IGLL5_HUMAN	sp|B9A064|IGLL5_HUMAN Immunoglobulin lambda-like polypeptide 5 OS=Homo sapiens GN=IGLL5 PE=2 SV=2
12	sp|P02042|HBD_HUMAN	sp|P02042|HBD_HUMAN Hemoglobin subunit delta OS=Homo sapiens GN=HBD PE=1 SV=2
13	sp|P02760|AMBP_HUMAN	Protein AMBP OS=Homo sapiens GN=AMBP PE=1 SV=1
14	sp|Q86Y46|K2C73_HUMAN	sp|Q86Y46|K2C73_HUMAN Keratin, type II cytoskeletal 73 OS=Homo sapiens GN=KRT73 PE=1 SV=1
15	sp|P25311|ZA2G_HUMAN	Zinc-alpha-2-glycoprotein OS=Homo sapiens GN=AZGP1 PE=1 SV=2
16	sp|P04745|AMY1_HUMAN	Alpha-amylase 1 OS=Homo sapiens GN=AMY1A PE=1 SV=2
17	sp|P0DOX5|IGG1_HUMAN	Immunoglobulin gamma-1 heavy chain OS=Homo sapiens PE=1 SV=1
18	sp|P01861|IGHG4_HUMAN	sp|P01861|IGHG4_HUMAN Immunoglobulin heavy constant gamma 4 OS=Homo sapiens GN=IGHG4 PE=1 SV=1
19	sp|P01860|IGHG3_HUMAN	sp|P01860|IGHG3_HUMAN Immunoglobulin heavy constant gamma 3 OS=Homo sapiens GN=IGHG3 PE=1 SV=2
20	sp|P98164|LRP2_HUMAN	sp|P98164|LRP2_HUMAN Low-density lipoprotein receptor-related protein 2 OS=Homo sapiens GN=LRP2 PE=1 SV=3
21	sp|P01876|IGHA1_HUMAN	Immunoglobulin heavy constant alpha 1 OS=Homo sapiens GN=IGHA1 PE=1 SV=2
22	sp|P0DOY3|IGLC3_HUMAN	Immunoglobulin lambda constant 3 OS=Homo sapiens GN=IGLC3 PE=1 SV=1
23	sp|P02538|K2C6A_HUMAN	Keratin, type II cytoskeletal 6A OS=Homo sapiens GN=KRT6A PE=1 SV=3
24	sp|P15941|MUC1_HUMAN	Mucin-1 OS=Homo sapiens GN=MUC1 PE=1 SV=3
25	sp|P29508|SPB3_HUMAN	Serpin B3 OS=Homo sapiens GN=SERPINB3 PE=1 SV=2
26	sp|P41222|PTGDS_HUMAN	Prostaglandin-H2 D-isomerase OS=Homo sapiens GN=PTGDS PE=1 SV=1
27	sp|Q9NQ84|GPC5C_HUMAN	G-protein coupled receptor family C group 5 member C OS=Homo sapiens GN=GPRC5C PE=1 SV=2
28	sp|P07355|ANXA2_HUMAN	Annexin A2 OS=Homo sapiens GN=ANXA2 PE=1 SV=2
29	sp|P13646|K1C13_HUMAN	Keratin, type I cytoskeletal 13 OS=Homo sapiens GN=KRT13 PE=1 SV=4
30	sp|P01023|A2MG_HUMAN	Alpha-2-macroglobulin OS=Homo sapiens GN=A2M PE=1 SV=3
31	sp|P00450|CERU_HUMAN	sp|P00450|CERU_HUMAN Ceruloplasmin OS=Homo sapiens GN=CP PE=1 SV=1
32	sp|P02533|K1C14_HUMAN	Keratin, type I cytoskeletal 14 OS=Homo sapiens GN=KRT14 PE=1 SV=4
33	sp|P68871|HBB_HUMAN	Hemoglobin subunit beta OS=Homo sapiens GN=HBB PE=1 SV=2
34	sp|Q02383|SEMG2_HUMAN	Semenogelin-2 OS=Homo sapiens GN=SEMG2 PE=1 SV=1
35	sp|P02647|APOA1_HUMAN	Apolipoprotein A-I OS=Homo sapiens GN=APOA1 PE=1 SV=1
36	sp|Q6UX06|OLFM4_HUMAN	sp|Q6UX06|OLFM4_HUMAN Olfactomedin-4 OS=Homo sapiens GN=OLFM4 PE=1 SV=1
37	sp|P01859|IGHG2_HUMAN	sp|P01859|IGHG2_HUMAN Immunoglobulin heavy constant gamma 2 OS=Homo sapiens GN=IGHG2 PE=1 SV=2
38	sp|P02750|A2GL_HUMAN	Leucine-rich alpha-2-glycoprotein OS=Homo sapiens GN=LRG1 PE=1 SV=2
39	sp|P00738|HPT_HUMAN	Haptoglobin OS=Homo sapiens GN=HP PE=1 SV=1
40	sp|Q5QNW6-2|H2B2F_HUMAN	sp|Q5QNW6-2|H2B2F_HUMAN Isoform 2 of Histone H2B type 2-F OS=Homo sapiens GN=HIST2H2BF
41	sp|P69905|HBA_HUMAN	Hemoglobin subunit alpha OS=Homo sapiens GN=HBA1 PE=1 SV=2
42	sp|P02763|A1AG1_HUMAN	Alpha-1-acid glycoprotein 1 OS=Homo sapiens GN=ORM1 PE=1 SV=1
43	sp|P02774|VTDB_HUMAN	sp|P02774-3|VTDB_HUMAN Isoform 3 of Vitamin D-binding protein OS=Homo sapiens GN=GC
44	sp|P05090|APOD_HUMAN	Apolipoprotein D OS=Homo sapiens GN=APOD PE=1 SV=1
45	sp|P05109|S10A8_HUMAN	Protein S100-A8 OS=Homo sapiens GN=S100A8 PE=1 SV=1
46	sp|Q9HC84|MUC5B_HUMAN	Mucin-5B OS=Homo sapiens GN=MUC5B PE=1 SV=3
47	sp|P01042|KNG1_HUMAN	sp|P01042-2|KNG1_HUMAN Isoform LMW of Kininogen-1 OS=Homo sapiens GN=KNG1
48	sp|P19652|A1AG2_HUMAN	Alpha-1-acid glycoprotein 2 OS=Homo sapiens GN=ORM2 PE=1 SV=2
49	sp|P07602|SAP_HUMAN	Prosaposin OS=Homo sapiens GN=PSAP PE=1 SV=2
50	sp|P98160|PGBM_HUMAN	sp|P98160|PGBM_HUMAN Basement membrane-specific heparan sulfate proteoglycan core protein OS=Homo sapiens GN=HSPG2 PE=1 SV=4
51	sp|P01133|EGF_HUMAN	Pro-epidermal growth factor OS=Homo sapiens GN=EGF PE=1 SV=2
52	sp|P63261|ACTG_HUMAN	Actin, cytoplasmic 2 OS=Homo sapiens GN=ACTG1 PE=1 SV=1
53	sp|P13987|CD59_HUMAN	CD59 glycoprotein OS=Homo sapiens GN=CD59 PE=1 SV=1
54	sp|Q9Y4Z0|LSM4_HUMAN	sp|Q9Y4Z0|LSM4_HUMAN U6 snRNA-associated Sm-like protein LSm4 OS=Homo sapiens GN=LSM4 PE=1 SV=1
55	sp|P60709|ACTB_HUMAN	sp|P60709|ACTB_HUMAN Actin, cytoplasmic 1 OS=Homo sapiens GN=ACTB PE=1 SV=1
56	sp|Q14624|ITIH4_HUMAN	Inter-alpha-trypsin inhibitor heavy chain H4 OS=Homo sapiens GN=ITIH4 PE=1 SV=4
57	sp|Q5D862|FILA2_HUMAN	sp|Q5D862|FILA2_HUMAN Filaggrin-2 OS=Homo sapiens GN=FLG2 PE=1 SV=1
58	sp|P01009|A1AT_HUMAN	Alpha-1-antitrypsin OS=Homo sapiens GN=SERPINA1 PE=1 SV=3
59	sp|P01834|IGKC_HUMAN	Immunoglobulin kappa constant OS=Homo sapiens GN=IGKC PE=1 SV=2
60	sp|O60494|CUBN_HUMAN	Cubilin OS=Homo sapiens GN=CUBN PE=1 SV=5
61	sp|Q12907|LMAN2_HUMAN	Vesicular integral-membrane protein VIP36 OS=Homo sapiens GN=LMAN2 PE=1 SV=1
62	sp|P05451|REG1A_HUMAN	Lithostathine-1-alpha OS=Homo sapiens GN=REG1A PE=1 SV=3
63	sp|P00915|CAH1_HUMAN	sp|P00915|CAH1_HUMAN Carbonic anhydrase 1 OS=Homo sapiens GN=CA1 PE=1 SV=2
64	sp|A0A0C4DH25|KVD20_HUMAN	sp|A0A0C4DH25|KVD20_HUMAN Immunoglobulin kappa variable 3D-20 OS=Homo sapiens GN=IGKV3D-20 PE=3 SV=1
65	sp|P0C0L4|CO4A_HUMAN	Complement C4-A OS=Homo sapiens GN=C4A PE=1 SV=2
66	sp|P13647|K2C5_HUMAN	Keratin, type II cytoskeletal 5 OS=Homo sapiens GN=KRT5 PE=1 SV=3
67	sp|Q08380|LG3BP_HUMAN	Galectin-3-binding protein OS=Homo sapiens GN=LGALS3BP PE=1 SV=1
68	sp|Q96FE7|P3IP1_HUMAN	Phosphoinositide-3-kinase-interacting protein 1 OS=Homo sapiens GN=PIK3IP1 PE=1 SV=2
69	sp|P02652|APOA2_HUMAN	Apolipoprotein A-II OS=Homo sapiens GN=APOA2 PE=1 SV=1
70	sp|P10253|LYAG_HUMAN	Lysosomal alpha-glucosidase OS=Homo sapiens GN=GAA PE=1 SV=4
71	sp|P02675|FIBB_HUMAN	Fibrinogen beta chain OS=Homo sapiens GN=FGB PE=1 SV=2
72	sp|P04003|C4BPA_HUMAN	sp|P04003|C4BPA_HUMAN C4b-binding protein alpha chain OS=Homo sapiens GN=C4BPA PE=1 SV=2
73	sp|P04196|HRG_HUMAN	sp|P04196|HRG_HUMAN Histidine-rich glycoprotein OS=Homo sapiens GN=HRG PE=1 SV=1
74	sp|P01011|AACT_HUMAN	Alpha-1-antichymotrypsin OS=Homo sapiens GN=SERPINA3 PE=1 SV=2
75	sp|P04746|AMYP_HUMAN	sp|P04746|AMYP_HUMAN Pancreatic alpha-amylase OS=Homo sapiens GN=AMY2A PE=1 SV=2
76	sp|P05155|IC1_HUMAN	Plasma protease C1 inhibitor OS=Homo sapiens GN=SERPING1 PE=1 SV=2
77	sp|P02679|FIBG_HUMAN	sp|P02679-2|FIBG_HUMAN Isoform Gamma-A of Fibrinogen gamma chain OS=Homo sapiens GN=FGG
78	sp|O00560|SDCB1_HUMAN	Syntenin-1 OS=Homo sapiens GN=SDCBP PE=1 SV=1
79	sp|P0DJD8|PEPA3_HUMAN	Pepsin A-3 OS=Homo sapiens GN=PGA3 PE=1 SV=1
80	sp|P04217|A1BG_HUMAN	Alpha-1B-glycoprotein OS=Homo sapiens GN=A1BG PE=1 SV=4
81	sp|Q9BQE3|TBA1C_HUMAN	Tubulin alpha-1C chain OS=Homo sapiens GN=TUBA1C PE=1 SV=1
82	sp|P01619|KV320_HUMAN	Immunoglobulin kappa variable 3-20 OS=Homo sapiens GN=IGKV3-20 PE=1 SV=2
83	sp|P02790|HEMO_HUMAN	Hemopexin OS=Homo sapiens GN=HPX PE=1 SV=2
84	sp|P55259-2|GP2_HUMAN	sp|P55259-2|GP2_HUMAN Isoform Beta of Pancreatic secretory granule membrane major glycoprotein GP2 OS=Homo sapiens GN=GP2
85	sp|O00187|MASP2_HUMAN	Mannan-binding lectin serine protease 2 OS=Homo sapiens GN=MASP2 PE=1 SV=4
86	sp|P01833|PIGR_HUMAN	Polymeric immunoglobulin receptor OS=Homo sapiens GN=PIGR PE=1 SV=4
87	sp|P0C0L5|CO4B_HUMAN	sp|P0C0L5|CO4B_HUMAN Complement C4-B OS=Homo sapiens GN=C4B PE=1 SV=2
88	sp|P10153|RNAS2_HUMAN	Non-secretory ribonuclease OS=Homo sapiens GN=RNASE2 PE=1 SV=2
89	sp|P0DJD9|PEPA5_HUMAN	Pepsin A-5 OS=Homo sapiens GN=PGA5 PE=1 SV=1
90	sp|P81605|DCD_HUMAN	sp|P81605-2|DCD_HUMAN Isoform 2 of Dermcidin OS=Homo sapiens GN=DCD
91	sp|A0A075B6S2|KVD29_HUMAN	sp|A0A075B6S2|KVD29_HUMAN Immunoglobulin kappa variable 2D-29 OS=Homo sapiens GN=IGKV2D-29 PE=3 SV=1
92	sp|P10451|OSTP_HUMAN	Osteopontin OS=Homo sapiens GN=SPP1 PE=1 SV=1
93	sp|A0A075B6S5|KV127_HUMAN	sp|A0A075B6S5|KV127_HUMAN Immunoglobulin kappa variable 1-27 OS=Homo sapiens GN=IGKV1-27 PE=3 SV=1
94	sp|P02751|FINC_HUMAN	Fibronectin OS=Homo sapiens GN=FN1 PE=1 SV=4
95	sp|Q8IWU5|SULF2_HUMAN	sp|Q8IWU5-2|SULF2_HUMAN Isoform 2 of Extracellular sulfatase Sulf-2 OS=Homo sapiens GN=SULF2
96	sp|P62987|RL40_HUMAN	Ubiquitin-60S ribosomal protein L40 OS=Homo sapiens GN=UBA52 PE=1 SV=2
97	sp|A0A0C4DH55|KVD07_HUMAN	Immunoglobulin kappa variable 3D-7 OS=Homo sapiens GN=IGKV3D-7 PE=3 SV=5
98	sp|P01591|IGJ_HUMAN	Immunoglobulin J chain OS=Homo sapiens GN=JCHAIN PE=1 SV=4
99	sp|P54802|ANAG_HUMAN	Alpha-N-acetylglucosaminidase OS=Homo sapiens GN=NAGLU PE=1 SV=2
100	sp|A6NGU5|GGT3_HUMAN	sp|A6NGU5|GGT3_HUMAN Putative glutathione hydrolase 3 proenzyme OS=Homo sapiens GN=GGT3P PE=5 SV=2
101	sp|P08603|CFAH_HUMAN	Complement factor H OS=Homo sapiens GN=CFH PE=1 SV=4
102	sp|P08571|CD14_HUMAN	Monocyte differentiation antigen CD14 OS=Homo sapiens GN=CD14 PE=1 SV=2
103	sp|Q9H6S3|ES8L2_HUMAN	sp|Q9H6S3-3|ES8L2_HUMAN Isoform 3 of Epidermal growth factor receptor kinase substrate 8-like protein 2 OS=Homo sapiens GN=EPS8L2
104	sp|P61626|LYSC_HUMAN	sp|P61626|LYSC_HUMAN Lysozyme C OS=Homo sapiens GN=LYZ PE=1 SV=1
105	sp|Q6EMK4|VASN_HUMAN	Vasorin OS=Homo sapiens GN=VASN PE=1 SV=1
106	sp|P30530|UFO_HUMAN	sp|P30530-2|UFO_HUMAN Isoform Short of Tyrosine-protein kinase receptor UFO OS=Homo sapiens GN=AXL
107	sp|P07988|PSPB_HUMAN	sp|P07988|PSPB_HUMAN Pulmonary surfactant-associated protein B OS=Homo sapiens GN=SFTPB PE=1 SV=3
108	sp|Q5SQN1-2|SNP47_HUMAN	sp|Q5SQN1-2|SNP47_HUMAN Isoform 2 of Synaptosomal-associated protein 47 OS=Homo sapiens GN=SNAP47
109	sp|P06702|S10A9_HUMAN	Protein S100-A9 OS=Homo sapiens GN=S100A9 PE=1 SV=1
110	sp|P11684|UTER_HUMAN	sp|P11684|UTER_HUMAN Uteroglobin OS=Homo sapiens GN=SCGB1A1 PE=1 SV=1
111	sp|P06396|GELS_HUMAN	Gelsolin OS=Homo sapiens GN=GSN PE=1 SV=1
112	sp|A6NMY6|AXA2L_HUMAN	sp|A6NMY6|AXA2L_HUMAN Putative annexin A2-like protein OS=Homo sapiens GN=ANXA2P2 PE=5 SV=2
113	sp|P61769|B2MG_HUMAN	Beta-2-microglobulin OS=Homo sapiens GN=B2M PE=1 SV=1
114	sp|P15144|AMPN_HUMAN	sp|P15144|AMPN_HUMAN Aminopeptidase N OS=Homo sapiens GN=ANPEP PE=1 SV=4
115	sp|P07195|LDHB_HUMAN	sp|P07195|LDHB_HUMAN L-lactate dehydrogenase B chain OS=Homo sapiens GN=LDHB PE=1 SV=2
116	sp|P12273|PIP_HUMAN	Prolactin-inducible protein OS=Homo sapiens GN=PIP PE=1 SV=1
117	sp|P31151|S10A7_HUMAN	Protein S100-A7 OS=Homo sapiens GN=S100A7 PE=1 SV=4
118	sp|P05154|IPSP_HUMAN	Plasma serine protease inhibitor OS=Homo sapiens GN=SERPINA5 PE=1 SV=3
119	sp|P20160|CAP7_HUMAN	Azurocidin OS=Homo sapiens GN=AZU1 PE=1 SV=3
120	sp|P62805|H4_HUMAN	Histone H4 OS=Homo sapiens GN=HIST1H4A PE=1 SV=2
121	sp|P53990|IST1_HUMAN	sp|P53990-2|IST1_HUMAN Isoform 2 of IST1 homolog OS=Homo sapiens GN=IST1
122	sp|P33908|MA1A1_HUMAN	sp|P33908|MA1A1_HUMAN Mannosyl-oligosaccharide 1,2-alpha-mannosidase IA OS=Homo sapiens GN=MAN1A1 PE=1 SV=3
123	sp|Q13510|ASAH1_HUMAN	Acid ceramidase OS=Homo sapiens GN=ASAH1 PE=1 SV=5
124	sp|P01019|ANGT_HUMAN	Angiotensinogen OS=Homo sapiens GN=AGT PE=1 SV=1
125	sp|P21926|CD9_HUMAN	sp|P21926|CD9_HUMAN CD9 antigen OS=Homo sapiens GN=CD9 PE=1 SV=4
126	sp|P16070|CD44_HUMAN	CD44 antigen OS=Homo sapiens GN=CD44 PE=1 SV=3
127	sp|A8K2U0|A2ML1_HUMAN	Alpha-2-macroglobulin-like protein 1 OS=Homo sapiens GN=A2ML1 PE=1 SV=3
128	sp|P11117|PPAL_HUMAN	sp|P11117|PPAL_HUMAN Lysosomal acid phosphatase OS=Homo sapiens GN=ACP2 PE=1 SV=3
129	sp|P16444|DPEP1_HUMAN	Dipeptidase 1 OS=Homo sapiens GN=DPEP1 PE=1 SV=3
130	sp|Q96PD5-2|PGRP2_HUMAN	sp|Q96PD5-2|PGRP2_HUMAN Isoform 2 of N-acetylmuramoyl-L-alanine amidase OS=Homo sapiens GN=PGLYRP2
131	sp|P02765|FETUA_HUMAN	Alpha-2-HS-glycoprotein OS=Homo sapiens GN=AHSG PE=1 SV=1
132	sp|Q7Z5L0|VMO1_HUMAN	sp|Q7Z5L0|VMO1_HUMAN Vitelline membrane outer layer protein 1 homolog OS=Homo sapiens GN=VMO1 PE=1 SV=1
133	sp|Q68CP4-2|HGNAT_HUMAN	sp|Q68CP4-2|HGNAT_HUMAN Isoform 2 of Heparan-alpha-glucosaminide N-acetyltransferase OS=Homo sapiens GN=HGSNAT
134	sp|P31949|S10AB_HUMAN	sp|P31949|S10AB_HUMAN Protein S100-A11 OS=Homo sapiens GN=S100A11 PE=1 SV=2
135	sp|P06870|KLK1_HUMAN	Kallikrein-1 OS=Homo sapiens GN=KLK1 PE=1 SV=2
136	sp|Q8WVN6|SCTM1_HUMAN	Secreted and transmembrane protein 1 OS=Homo sapiens GN=SECTM1 PE=1 SV=2
137	sp|Q8NHQ9|DDX55_HUMAN	sp|Q8NHQ9|DDX55_HUMAN ATP-dependent RNA helicase DDX55 OS=Homo sapiens GN=DDX55 PE=1 SV=3
138	sp|P50213-2|IDH3A_HUMAN	sp|P50213-2|IDH3A_HUMAN Isoform 2 of Isocitrate dehydrogenase [NAD] subunit alpha, mitochondrial OS=Homo sapiens GN=IDH3A
139	sp|P01008|ANT3_HUMAN	Antithrombin-III OS=Homo sapiens GN=SERPINC1 PE=1 SV=1
140	sp|P04083|ANXA1_HUMAN	Annexin A1 OS=Homo sapiens GN=ANXA1 PE=1 SV=2
141	sp|Q99880|H2B1L_HUMAN	Histone H2B type 1-L OS=Homo sapiens GN=HIST1H2BL PE=1 SV=3
142	sp|P07477|TRY1_HUMAN	Trypsin-1 OS=Homo sapiens GN=PRSS1 PE=1 SV=1
143	sp|Q16769|QPCT_HUMAN	sp|Q16769|QPCT_HUMAN Glutaminyl-peptide cyclotransferase OS=Homo sapiens GN=QPCT PE=1 SV=1
144	sp|P07358|CO8B_HUMAN	sp|P07358|CO8B_HUMAN Complement component C8 beta chain OS=Homo sapiens GN=C8B PE=1 SV=3
145	sp|P05543|THBG_HUMAN	Thyroxine-binding globulin OS=Homo sapiens GN=SERPINA7 PE=1 SV=2
146	sp|P02788|TRFL_HUMAN	Lactotransferrin OS=Homo sapiens GN=LTF PE=1 SV=6
147	sp|Q9UBC9|SPRR3_HUMAN	sp|Q9UBC9|SPRR3_HUMAN Small proline-rich protein 3 OS=Homo sapiens GN=SPRR3 PE=1 SV=2
148	sp|A0A0B4J1X5|HV374_HUMAN	Immunoglobulin heavy variable 3-74 OS=Homo sapiens GN=IGHV3-74 PE=3 SV=1
149	sp|P01615|KVD28_HUMAN	Immunoglobulin kappa variable 2D-28 OS=Homo sapiens GN=IGKV2D-28 PE=1 SV=2
150	sp|P02671|FIBA_HUMAN	Fibrinogen alpha chain OS=Homo sapiens GN=FGA PE=1 SV=2
151	sp|O75369-5|FLNB_HUMAN	Isoform 5 of Filamin-B OS=Homo sapiens GN=FLNB
152	sp|P08185|CBG_HUMAN	Corticosteroid-binding globulin OS=Homo sapiens GN=SERPINA6 PE=1 SV=1
153	sp|Q8NFJ5|RAI3_HUMAN	Retinoic acid-induced protein 3 OS=Homo sapiens GN=GPRC5A PE=1 SV=2
154	sp|Q9HCU0|CD248_HUMAN	sp|Q9HCU0|CD248_HUMAN Endosialin OS=Homo sapiens GN=CD248 PE=1 SV=1
155	sp|P04792|HSPB1_HUMAN	sp|P04792|HSPB1_HUMAN Heat shock protein beta-1 OS=Homo sapiens GN=HSPB1 PE=1 SV=2
156	sp|P05164|PERM_HUMAN	Myeloperoxidase OS=Homo sapiens GN=MPO PE=1 SV=1
157	sp|P06727|APOA4_HUMAN	sp|P06727|APOA4_HUMAN Apolipoprotein A-IV OS=Homo sapiens GN=APOA4 PE=1 SV=3
158	sp|P22732|GTR5_HUMAN	sp|P22732|GTR5_HUMAN Solute carrier family 2, facilitated glucose transporter member 5 OS=Homo sapiens GN=SLC2A5 PE=1 SV=1
159	sp|P01877|IGHA2_HUMAN	Immunoglobulin heavy constant alpha 2 OS=Homo sapiens GN=IGHA2 PE=1 SV=4
160	sp|P01780|HV307_HUMAN	Immunoglobulin heavy variable 3-7 OS=Homo sapiens GN=IGHV3-7 PE=1 SV=2
161	sp|O75594|PGRP1_HUMAN	sp|O75594|PGRP1_HUMAN Peptidoglycan recognition protein 1 OS=Homo sapiens GN=PGLYRP1 PE=1 SV=1
162	sp|Q9NZH0|GPC5B_HUMAN	sp|Q9NZH0-2|GPC5B_HUMAN Isoform 2 of G-protein coupled receptor family C group 5 member B OS=Homo sapiens GN=GPRC5B
163	sp|P02655|APOC2_HUMAN	sp|P02655|APOC2_HUMAN Apolipoprotein C-II OS=Homo sapiens GN=APOC2 PE=1 SV=1
164	sp|O14773|TPP1_HUMAN	Tripeptidyl-peptidase 1 OS=Homo sapiens GN=TPP1 PE=1 SV=2
165	sp|Q9H299|SH3L3_HUMAN	sp|Q9H299|SH3L3_HUMAN SH3 domain-binding glutamic acid-rich-like protein 3 OS=Homo sapiens GN=SH3BGRL3 PE=1 SV=1
166	sp|Q86TJ2|TAD2B_HUMAN	Transcriptional adapter 2-beta OS=Homo sapiens GN=TADA2B PE=1 SV=2
167	sp|P10599-2|THIO_HUMAN	sp|P10599-2|THIO_HUMAN Isoform 2 of Thioredoxin OS=Homo sapiens GN=TXN
168	sp|P41181|AQP2_HUMAN	Aquaporin-2 OS=Homo sapiens GN=AQP2 PE=1 SV=1
169	sp|P67936|TPM4_HUMAN	Tropomyosin alpha-4 chain OS=Homo sapiens GN=TPM4 PE=1 SV=3
170	sp|P24855|DNAS1_HUMAN	sp|P24855|DNAS1_HUMAN Deoxyribonuclease-1 OS=Homo sapiens GN=DNASE1 PE=1 SV=1
171	sp|P10909|CLUS_HUMAN	Clusterin OS=Homo sapiens GN=CLU PE=1 SV=1
172	sp|Q02747|GUC2A_HUMAN	sp|Q02747|GUC2A_HUMAN Guanylin OS=Homo sapiens GN=GUCA2A PE=1 SV=2
173	sp|P08779|K1C16_HUMAN	Keratin, type I cytoskeletal 16 OS=Homo sapiens GN=KRT16 PE=1 SV=4
174	sp|P04433|KV311_HUMAN	Immunoglobulin kappa variable 3-11 OS=Homo sapiens GN=IGKV3-11 PE=1 SV=1
175	sp|Q9NZT1|CALL5_HUMAN	Calmodulin-like protein 5 OS=Homo sapiens GN=CALML5 PE=1 SV=2
176	sp|P04004|VTNC_HUMAN	Vitronectin OS=Homo sapiens GN=VTN PE=1 SV=1
177	sp|Q9GZM5|YIPF3_HUMAN	Protein YIPF3 OS=Homo sapiens GN=YIPF3 PE=1 SV=1
178	sp|P07339|CATD_HUMAN	sp|P07339|CATD_HUMAN Cathepsin D OS=Homo sapiens GN=CTSD PE=1 SV=1
179	sp|P07288|KLK3_HUMAN	Prostate-specific antigen OS=Homo sapiens GN=KLK3 PE=1 SV=2
180	sp|P12109|CO6A1_HUMAN	Collagen alpha-1(VI) chain OS=Homo sapiens GN=COL6A1 PE=1 SV=3
181	sp|O43451|MGA_HUMAN	sp|O43451|MGA_HUMAN Maltase-glucoamylase, intestinal OS=Homo sapiens GN=MGAM PE=1 SV=5
182	sp|O43490|PROM1_HUMAN	Prominin-1 OS=Homo sapiens GN=PROM1 PE=1 SV=1
183	sp|Q6UXB8|PI16_HUMAN	Peptidase inhibitor 16 OS=Homo sapiens GN=PI16 PE=1 SV=1
184	sp|P19013|K2C4_HUMAN	Keratin, type II cytoskeletal 4 OS=Homo sapiens GN=KRT4 PE=1 SV=4
185	sp|Q8TF72|SHRM3_HUMAN	sp|Q8TF72|SHRM3_HUMAN Protein Shroom3 OS=Homo sapiens GN=SHROOM3 PE=1 SV=2
186	sp|Q8N6D5|ANR29_HUMAN	sp|Q8N6D5|ANR29_HUMAN Ankyrin repeat domain-containing protein 29 OS=Homo sapiens GN=ANKRD29 PE=2 SV=2
187	sp|P0DOX6|IGM_HUMAN	sp|P0DOX6|IGM_HUMAN Immunoglobulin mu heavy chain OS=Homo sapiens PE=1 SV=1
188	sp|P02753|RET4_HUMAN	Retinol-binding protein 4 OS=Homo sapiens GN=RBP4 PE=1 SV=3
189	sp|P84085|ARF5_HUMAN	ADP-ribosylation factor 5 OS=Homo sapiens GN=ARF5 PE=1 SV=2
190	sp|O00592|PODXL_HUMAN	sp|O00592-2|PODXL_HUMAN Isoform 2 of Podocalyxin OS=Homo sapiens GN=PODXL
191	sp|Q14344|GNA13_HUMAN	sp|Q14344|GNA13_HUMAN Guanine nucleotide-binding protein subunit alpha-13 OS=Homo sapiens GN=GNA13 PE=1 SV=2
192	sp|P68371|TBB4B_HUMAN	Tubulin beta-4B chain OS=Homo sapiens GN=TUBB4B PE=1 SV=1
193	sp|P19827|ITIH1_HUMAN	sp|P19827-2|ITIH1_HUMAN Isoform 2 of Inter-alpha-trypsin inhibitor heavy chain H1 OS=Homo sapiens GN=ITIH1
194	sp|P00751|CFAB_HUMAN	Complement factor B OS=Homo sapiens GN=CFB PE=1 SV=2
195	sp|P17900|SAP3_HUMAN	sp|P17900|SAP3_HUMAN Ganglioside GM2 activator OS=Homo sapiens GN=GM2A PE=1 SV=4
196	sp|P06312|KV401_HUMAN	Immunoglobulin kappa variable 4-1 OS=Homo sapiens GN=IGKV4-1 PE=1 SV=1
197	sp|P27487|DPP4_HUMAN	sp|P27487|DPP4_HUMAN Dipeptidyl peptidase 4 OS=Homo sapiens GN=DPP4 PE=1 SV=2
198	sp|Q9NUV7|SPTC3_HUMAN	sp|Q9NUV7|SPTC3_HUMAN Serine palmitoyltransferase 3 OS=Homo sapiens GN=SPTLC3 PE=1 SV=3
199	sp|Q96I13|ABHD8_HUMAN	sp|Q96I13|ABHD8_HUMAN Protein ABHD8 OS=Homo sapiens GN=ABHD8 PE=2 SV=1
200	sp|O95998|I18BP_HUMAN	Interleukin-18-binding protein OS=Homo sapiens GN=IL18BP PE=1 SV=2
201	sp|Q9NZZ3|CHMP5_HUMAN	Charged multivesicular body protein 5 OS=Homo sapiens GN=CHMP5 PE=1 SV=1
202	sp|P15311|EZRI_HUMAN	sp|P15311|EZRI_HUMAN Ezrin OS=Homo sapiens GN=EZR PE=1 SV=4
203	sp|P18085|ARF4_HUMAN	ADP-ribosylation factor 4 OS=Homo sapiens GN=ARF4 PE=1 SV=3
204	sp|Q13621|S12A1_HUMAN	sp|Q13621-3|S12A1_HUMAN Isoform F of Solute carrier family 12 member 1 OS=Homo sapiens GN=SLC12A1
205	sp|P04216|THY1_HUMAN	Thy-1 membrane glycoprotein OS=Homo sapiens GN=THY1 PE=1 SV=2
206	sp|Q9UKU9|ANGL2_HUMAN	sp|Q9UKU9-2|ANGL2_HUMAN Isoform 2 of Angiopoietin-related protein 2 OS=Homo sapiens GN=ANGPTL2
207	sp|P06310|KV230_HUMAN	Immunoglobulin kappa variable 2-30 OS=Homo sapiens GN=IGKV2-30 PE=3 SV=2
208	sp|P01594|KV133_HUMAN	Immunoglobulin kappa variable 1-33 OS=Homo sapiens GN=IGKV1-33 PE=1 SV=2
209	sp|P04279|SEMG1_HUMAN	Semenogelin-1 OS=Homo sapiens GN=SEMG1 PE=1 SV=2
210	sp|P01700|LV147_HUMAN	Immunoglobulin lambda variable 1-47 OS=Homo sapiens GN=IGLV1-47 PE=1 SV=2
211	sp|O96009|NAPSA_HUMAN	sp|O96009|NAPSA_HUMAN Napsin-A OS=Homo sapiens GN=NAPSA PE=1 SV=1
212	sp|Q16270-2|IBP7_HUMAN	sp|Q16270-2|IBP7_HUMAN Isoform 2 of Insulin-like growth factor-binding protein 7 OS=Homo sapiens GN=IGFBP7
213	sp|P08123|CO1A2_HUMAN	Collagen alpha-2(I) chain OS=Homo sapiens GN=COL1A2 PE=1 SV=7
214	sp|O43653|PSCA_HUMAN	Prostate stem cell antigen OS=Homo sapiens GN=PSCA PE=1 SV=1
215	sp|P00338|LDHA_HUMAN	L-lactate dehydrogenase A chain OS=Homo sapiens GN=LDHA PE=1 SV=2
216	sp|P01871|IGHM_HUMAN	sp|P01871-2|IGHM_HUMAN Isoform 2 of Immunoglobulin heavy constant mu OS=Homo sapiens GN=IGHM
217	sp|Q9Y646|CBPQ_HUMAN	sp|Q9Y646|CBPQ_HUMAN Carboxypeptidase Q OS=Homo sapiens GN=CPQ PE=1 SV=1
218	sp|P01717|LV325_HUMAN	Immunoglobulin lambda variable 3-25 OS=Homo sapiens GN=IGLV3-25 PE=1 SV=2
219	sp|P07737|PROF1_HUMAN	Profilin-1 OS=Homo sapiens GN=PFN1 PE=1 SV=2
220	sp|P19823|ITIH2_HUMAN	Inter-alpha-trypsin inhibitor heavy chain H2 OS=Homo sapiens GN=ITIH2 PE=1 SV=2
221	sp|Q04917|1433F_HUMAN	14-3-3 protein eta OS=Homo sapiens GN=YWHAH PE=1 SV=4
222	sp|P02748|CO9_HUMAN	Complement component C9 OS=Homo sapiens GN=C9 PE=1 SV=2
223	sp|P08174-5|DAF_HUMAN	Isoform 5 of Complement decay-accelerating factor OS=Homo sapiens GN=CD55
224	sp|P27797|CALR_HUMAN	Calreticulin OS=Homo sapiens GN=CALR PE=1 SV=1
225	sp|P62873|GBB1_HUMAN	Guanine nucleotide-binding protein G(I)/G(S)/G(T) subunit beta-1 OS=Homo sapiens GN=GNB1 PE=1 SV=3
226	sp|P19961|AMY2B_HUMAN	Alpha-amylase 2B OS=Homo sapiens GN=AMY2B PE=1 SV=1
227	sp|Q86SG5|S1A7A_HUMAN	Protein S100-A7A OS=Homo sapiens GN=S100A7A PE=1 SV=3
228	sp|Q9Y5Y7|LYVE1_HUMAN	Lymphatic vessel endothelial hyaluronic acid receptor 1 OS=Homo sapiens GN=LYVE1 PE=1 SV=2
229	sp|Q8WUM4-2|PDC6I_HUMAN	sp|Q8WUM4-2|PDC6I_HUMAN Isoform 2 of Programmed cell death 6-interacting protein OS=Homo sapiens GN=PDCD6IP
230	sp|Q15828|CYTM_HUMAN	Cystatin-M OS=Homo sapiens GN=CST6 PE=1 SV=1
231	sp|P16278|BGAL_HUMAN	sp|P16278-3|BGAL_HUMAN Isoform 3 of Beta-galactosidase OS=Homo sapiens GN=GLB1
232	sp|Q8WZ75-2|ROBO4_HUMAN	sp|Q8WZ75-2|ROBO4_HUMAN Isoform 2 of Roundabout homolog 4 OS=Homo sapiens GN=ROBO4
233	sp|P12830|CADH1_HUMAN	Cadherin-1 OS=Homo sapiens GN=CDH1 PE=1 SV=3
234	sp|P23327|SRCH_HUMAN	Sarcoplasmic reticulum histidine-rich calcium-binding protein OS=Homo sapiens GN=HRC PE=1 SV=1
235	sp|Q8NCM8|DYHC2_HUMAN	sp|Q8NCM8|DYHC2_HUMAN Cytoplasmic dynein 2 heavy chain 1 OS=Homo sapiens GN=DYNC2H1 PE=1 SV=4
236	sp|P0DOX8|IGL1_HUMAN	Immunoglobulin lambda-1 light chain OS=Homo sapiens PE=1 SV=1
237	sp|P55290|CAD13_HUMAN	Cadherin-13 OS=Homo sapiens GN=CDH13 PE=1 SV=1
238	sp|P01344|IGF2_HUMAN	Insulin-like growth factor II OS=Homo sapiens GN=IGF2 PE=1 SV=1
239	sp|P08962|CD63_HUMAN	sp|P08962-2|CD63_HUMAN Isoform 2 of CD63 antigen OS=Homo sapiens GN=CD63
240	sp|Q9UNN8|EPCR_HUMAN	Endothelial protein C receptor OS=Homo sapiens GN=PROCR PE=1 SV=1
241	sp|Q6S8J3|POTEE_HUMAN	POTE ankyrin domain family member E OS=Homo sapiens GN=POTEE PE=2 SV=3
242	sp|Q9H1C7|CYTM1_HUMAN	Cysteine-rich and transmembrane domain-containing protein 1 OS=Homo sapiens GN=CYSTM1 PE=1 SV=1
243	sp|P13473|LAMP2_HUMAN	Lysosome-associated membrane glycoprotein 2 OS=Homo sapiens GN=LAMP2 PE=1 SV=2
244	sp|P15586|GNS_HUMAN	sp|P15586-2|GNS_HUMAN Isoform 2 of N-acetylglucosamine-6-sulfatase OS=Homo sapiens GN=GNS
245	sp|P19320-2|VCAM1_HUMAN	sp|P19320-2|VCAM1_HUMAN Isoform 2 of Vascular cell adhesion protein 1 OS=Homo sapiens GN=VCAM1
246	sp|P05060|SCG1_HUMAN	Secretogranin-1 OS=Homo sapiens GN=CHGB PE=1 SV=2
247	sp|P0DP08|HVD82_HUMAN	Immunoglobulin heavy variable 4-38-2 OS=Homo sapiens GN=IGHV4-38-2 PE=3 SV=1
248	sp|P08637|FCG3A_HUMAN	Low affinity immunoglobulin gamma Fc region receptor III-A OS=Homo sapiens GN=FCGR3A PE=1 SV=2
249	sp|P29034|S10A2_HUMAN	sp|P29034|S10A2_HUMAN Protein S100-A2 OS=Homo sapiens GN=S100A2 PE=1 SV=3
250	sp|P26038|MOES_HUMAN	sp|P26038|MOES_HUMAN Moesin OS=Homo sapiens GN=MSN PE=1 SV=3
251	sp|A0A0J9YX35|HV64D_HUMAN	Immunoglobulin heavy variable 3-64D OS=Homo sapiens GN=IGHV3-64D PE=3 SV=1
252	sp|Q9UNX4|WDR3_HUMAN	sp|Q9UNX4|WDR3_HUMAN WD repeat-containing protein 3 OS=Homo sapiens GN=WDR3 PE=1 SV=1
253	sp|P38405-2|GNAL_HUMAN	Isoform 2 of Guanine nucleotide-binding protein G(olf) subunit alpha OS=Homo sapiens GN=GNAL
254	sp|P14543|NID1_HUMAN	Nidogen-1 OS=Homo sapiens GN=NID1 PE=1 SV=3
255	sp|P29972|AQP1_HUMAN	Aquaporin-1 OS=Homo sapiens GN=AQP1 PE=1 SV=3
256	sp|P00918|CAH2_HUMAN	Carbonic anhydrase 2 OS=Homo sapiens GN=CA2 PE=1 SV=2
257	sp|P06733|ENOA_HUMAN	Alpha-enolase OS=Homo sapiens GN=ENO1 PE=1 SV=2
258	sp|P51884|LUM_HUMAN	Lumican OS=Homo sapiens GN=LUM PE=1 SV=2
259	sp|P27169|PON1_HUMAN	Serum paraoxonase/arylesterase 1 OS=Homo sapiens GN=PON1 PE=1 SV=3
260	sp|P80748|LV321_HUMAN	Immunoglobulin lambda variable 3-21 OS=Homo sapiens GN=IGLV3-21 PE=1 SV=2
261	sp|P02766|TTHY_HUMAN	Transthyretin OS=Homo sapiens GN=TTR PE=1 SV=1
262	sp|P36268|GGT2_HUMAN	Inactive glutathione hydrolase 2 OS=Homo sapiens GN=GGT2 PE=1 SV=3
263	sp|P59190|RAB15_HUMAN	Ras-related protein Rab-15 OS=Homo sapiens GN=RAB15 PE=1 SV=1
264	sp|Q6GTX8-3|LAIR1_HUMAN	Isoform 3 of Leukocyte-associated immunoglobulin-like receptor 1 OS=Homo sapiens GN=LAIR1
265	sp|P0DP58-2|LYNX1_HUMAN	Isoform 2 of Ly-6/neurotoxin-like protein 1 OS=Homo sapiens GN=LYNX1
266	sp|Q8N114|SHSA5_HUMAN	Protein shisa-5 OS=Homo sapiens GN=SHISA5 PE=1 SV=1
267	sp|Q07507|DERM_HUMAN	Dermatopontin OS=Homo sapiens GN=DPT PE=1 SV=2
268	sp|P18827|SDC1_HUMAN	Syndecan-1 OS=Homo sapiens GN=SDC1 PE=1 SV=3
269	sp|P11279|LAMP1_HUMAN	sp|P11279|LAMP1_HUMAN Lysosome-associated membrane glycoprotein 1 OS=Homo sapiens GN=LAMP1 PE=1 SV=3
270	sp|P15289|ARSA_HUMAN	sp|P15289|ARSA_HUMAN Arylsulfatase A OS=Homo sapiens GN=ARSA PE=1 SV=3
271	sp|Q8TE49|OTU7A_HUMAN	sp|Q8TE49|OTU7A_HUMAN OTU domain-containing protein 7A OS=Homo sapiens GN=OTUD7A PE=1 SV=1
272	sp|Q8TE49-2|OTU7A_HUMAN	sp|Q8TE49-2|OTU7A_HUMAN Isoform 2 of OTU domain-containing protein 7A OS=Homo sapiens GN=OTUD7A
273	sp|Q6GQQ9|OTU7B_HUMAN	sp|Q6GQQ9|OTU7B_HUMAN OTU domain-containing protein 7B OS=Homo sapiens GN=OTUD7B PE=1 SV=1
274	sp|Q6GQQ9-2|OTU7B_HUMAN	sp|Q6GQQ9-2|OTU7B_HUMAN Isoform 2 of OTU domain-containing protein 7B OS=Homo sapiens GN=OTUD7B
275	sp|Q8TER0|SNED1_HUMAN	sp|Q8TER0|SNED1_HUMAN Sushi, nidogen and EGF-like domain-containing protein 1 OS=Homo sapiens GN=SNED1 PE=2 SV=2
276	sp|Q8TER0-3|SNED1_HUMAN	sp|Q8TER0-3|SNED1_HUMAN Isoform 2 of Sushi, nidogen and EGF-like domain-containing protein 1 OS=Homo sapiens GN=SNED1
277	sp|Q8TER0-4|SNED1_HUMAN	sp|Q8TER0-4|SNED1_HUMAN Isoform 3 of Sushi, nidogen and EGF-like domain-containing protein 1 OS=Homo sapiens GN=SNED1
278	sp|Q8TER0-5|SNED1_HUMAN	sp|Q8TER0-5|SNED1_HUMAN Isoform 4 of Sushi, nidogen and EGF-like domain-containing protein 1 OS=Homo sapiens GN=SNED1
279	sp|P15309|PPAP_HUMAN	sp|P15309-2|PPAP_HUMAN Isoform 2 of Prostatic acid phosphatase OS=Homo sapiens GN=ACPP
280	sp|Q96MW7|TIGD1_HUMAN	sp|Q96MW7|TIGD1_HUMAN Tigger transposable element-derived protein 1 OS=Homo sapiens GN=TIGD1 PE=1 SV=1
281	sp|A2IDD5|CCD78_HUMAN	sp|A2IDD5|CCD78_HUMAN Coiled-coil domain-containing protein 78 OS=Homo sapiens GN=CCDC78 PE=2 SV=1
282	sp|A2IDD5-2|CCD78_HUMAN	sp|A2IDD5-2|CCD78_HUMAN Isoform 2 of Coiled-coil domain-containing protein 78 OS=Homo sapiens GN=CCDC78
283	sp|A2IDD5-3|CCD78_HUMAN	sp|A2IDD5-3|CCD78_HUMAN Isoform 3 of Coiled-coil domain-containing protein 78 OS=Homo sapiens GN=CCDC78
284	sp|A2IDD5-4|CCD78_HUMAN	sp|A2IDD5-4|CCD78_HUMAN Isoform 4 of Coiled-coil domain-containing protein 78 OS=Homo sapiens GN=CCDC78
285	sp|A2IDD5-5|CCD78_HUMAN	sp|A2IDD5-5|CCD78_HUMAN Isoform 5 of Coiled-coil domain-containing protein 78 OS=Homo sapiens GN=CCDC78
286	sp|A2IDD5-6|CCD78_HUMAN	sp|A2IDD5-6|CCD78_HUMAN Isoform 6 of Coiled-coil domain-containing protein 78 OS=Homo sapiens GN=CCDC78
287	sp|O60241-4|AGRB2_HUMAN	sp|O60241-4|AGRB2_HUMAN Isoform 4 of Adhesion G protein-coupled receptor B2 OS=Homo sapiens GN=ADGRB2
288	sp|Q96PF1|TGM7_HUMAN	sp|Q96PF1|TGM7_HUMAN Protein-glutamine gamma-glutamyltransferase Z OS=Homo sapiens GN=TGM7 PE=2 SV=1
289	sp|Q9UQ84|EXO1_HUMAN	sp|Q9UQ84|EXO1_HUMAN Exonuclease 1 OS=Homo sapiens GN=EXO1 PE=1 SV=2
290	sp|Q9UQ84-4|EXO1_HUMAN	sp|Q9UQ84-4|EXO1_HUMAN Isoform 2 of Exonuclease 1 OS=Homo sapiens GN=EXO1
291	sp|Q5T7N2|LITD1_HUMAN	sp|Q5T7N2|LITD1_HUMAN LINE-1 type transposase domain-containing protein 1 OS=Homo sapiens GN=L1TD1 PE=1 SV=1
292	sp|P23975|SC6A2_HUMAN	sp|P23975|SC6A2_HUMAN Sodium-dependent noradrenaline transporter OS=Homo sapiens GN=SLC6A2 PE=1 SV=1
293	sp|P23975-2|SC6A2_HUMAN	sp|P23975-2|SC6A2_HUMAN Isoform 2 of Sodium-dependent noradrenaline transporter OS=Homo sapiens GN=SLC6A2
294	sp|P54829|PTN5_HUMAN	sp|P54829|PTN5_HUMAN Tyrosine-protein phosphatase non-receptor type 5 OS=Homo sapiens GN=PTPN5 PE=1 SV=4
295	sp|P54829-2|PTN5_HUMAN	sp|P54829-2|PTN5_HUMAN Isoform 2 of Tyrosine-protein phosphatase non-receptor type 5 OS=Homo sapiens GN=PTPN5
296	sp|P54829-3|PTN5_HUMAN	sp|P54829-3|PTN5_HUMAN Isoform 3 of Tyrosine-protein phosphatase non-receptor type 5 OS=Homo sapiens GN=PTPN5
297	sp|Q9H3U1|UN45A_HUMAN	sp|Q9H3U1|UN45A_HUMAN Protein unc-45 homolog A OS=Homo sapiens GN=UNC45A PE=1 SV=1
298	sp|Q9H3U1-2|UN45A_HUMAN	sp|Q9H3U1-2|UN45A_HUMAN Isoform 2 of Protein unc-45 homolog A OS=Homo sapiens GN=UNC45A
299	sp|Q96DE0|NUD16_HUMAN	sp|Q96DE0|NUD16_HUMAN U8 snoRNA-decapping enzyme OS=Homo sapiens GN=NUDT16 PE=1 SV=2
300	sp|Q96DE0-2|NUD16_HUMAN	sp|Q96DE0-2|NUD16_HUMAN Isoform 2 of U8 snoRNA-decapping enzyme OS=Homo sapiens GN=NUDT16
301	sp|Q96DE0-4|NUD16_HUMAN	sp|Q96DE0-4|NUD16_HUMAN Isoform 4 of U8 snoRNA-decapping enzyme OS=Homo sapiens GN=NUDT16
302	sp|Q12799|TCP10_HUMAN	sp|Q12799|TCP10_HUMAN T-complex protein 10A homolog OS=Homo sapiens GN=TCP10 PE=2 SV=3
303	sp|B9ZVM9|TCP2L_HUMAN	sp|B9ZVM9|TCP2L_HUMAN T-complex protein 10A homolog 2 OS=Homo sapiens GN=TCP10L2 PE=3 SV=2
304	sp|O14647|CHD2_HUMAN	sp|O14647|CHD2_HUMAN Chromodomain-helicase-DNA-binding protein 2 OS=Homo sapiens GN=CHD2 PE=1 SV=2
305	sp|O14647-2|CHD2_HUMAN	sp|O14647-2|CHD2_HUMAN Isoform 2 of Chromodomain-helicase-DNA-binding protein 2 OS=Homo sapiens GN=CHD2
306	sp|P23508-2|CRCM_HUMAN	sp|P23508-2|CRCM_HUMAN Isoform 2 of Colorectal mutant cancer protein OS=Homo sapiens GN=MCC
307	sp|Q7Z7A1|CNTRL_HUMAN	sp|Q7Z7A1|CNTRL_HUMAN Centriolin OS=Homo sapiens GN=CNTRL PE=1 SV=2
308	sp|Q7Z7A1-2|CNTRL_HUMAN	sp|Q7Z7A1-2|CNTRL_HUMAN Isoform 2 of Centriolin OS=Homo sapiens GN=CNTRL
309	sp|Q7Z7A1-3|CNTRL_HUMAN	sp|Q7Z7A1-3|CNTRL_HUMAN Isoform 3 of Centriolin OS=Homo sapiens GN=CNTRL
310	sp|Q7Z7A1-5|CNTRL_HUMAN	sp|Q7Z7A1-5|CNTRL_HUMAN Isoform 5 of Centriolin OS=Homo sapiens GN=CNTRL
311	sp|Q05682|CALD1_HUMAN	sp|Q05682|CALD1_HUMAN Caldesmon OS=Homo sapiens GN=CALD1 PE=1 SV=3
312	sp|Q05682-2|CALD1_HUMAN	sp|Q05682-2|CALD1_HUMAN Isoform 2 of Caldesmon OS=Homo sapiens GN=CALD1
313	sp|Q05682-3|CALD1_HUMAN	sp|Q05682-3|CALD1_HUMAN Isoform 3 of Caldesmon OS=Homo sapiens GN=CALD1
314	sp|Q05682-6|CALD1_HUMAN	sp|Q05682-6|CALD1_HUMAN Isoform 6 of Caldesmon OS=Homo sapiens GN=CALD1
315	sp|Q659C4|LAR1B_HUMAN	sp|Q659C4|LAR1B_HUMAN La-related protein 1B OS=Homo sapiens GN=LARP1B PE=1 SV=2
316	sp|Q659C4-2|LAR1B_HUMAN	sp|Q659C4-2|LAR1B_HUMAN Isoform 2 of La-related protein 1B OS=Homo sapiens GN=LARP1B
317	sp|Q659C4-3|LAR1B_HUMAN	sp|Q659C4-3|LAR1B_HUMAN Isoform 3 of La-related protein 1B OS=Homo sapiens GN=LARP1B
318	sp|Q659C4-9|LAR1B_HUMAN	sp|Q659C4-9|LAR1B_HUMAN Isoform 9 of La-related protein 1B OS=Homo sapiens GN=LARP1B
319	sp|Q96NL6|SCLT1_HUMAN	sp|Q96NL6|SCLT1_HUMAN Sodium channel and clathrin linker 1 OS=Homo sapiens GN=SCLT1 PE=1 SV=2
320	sp|Q9UHK6|AMACR_HUMAN	sp|Q9UHK6|AMACR_HUMAN Alpha-methylacyl-CoA racemase OS=Homo sapiens GN=AMACR PE=1 SV=2
321	sp|Q9UHK6-2|AMACR_HUMAN	sp|Q9UHK6-2|AMACR_HUMAN Isoform 2 of Alpha-methylacyl-CoA racemase OS=Homo sapiens GN=AMACR
322	sp|Q9UHK6-4|AMACR_HUMAN	sp|Q9UHK6-4|AMACR_HUMAN Isoform 3 of Alpha-methylacyl-CoA racemase OS=Homo sapiens GN=AMACR
323	sp|Q9UHK6-5|AMACR_HUMAN	sp|Q9UHK6-5|AMACR_HUMAN Isoform 4 of Alpha-methylacyl-CoA racemase OS=Homo sapiens GN=AMACR
324	sp|Q9UQE7|SMC3_HUMAN	sp|Q9UQE7|SMC3_HUMAN Structural maintenance of chromosomes protein 3 OS=Homo sapiens GN=SMC3 PE=1 SV=2
325	sp|P02461|CO3A1_HUMAN	sp|P02461-2|CO3A1_HUMAN Isoform 2 of Collagen alpha-1(III) chain OS=Homo sapiens GN=COL3A1
326	sp|Q7Z7M8|B3GN8_HUMAN	sp|Q7Z7M8|B3GN8_HUMAN UDP-GlcNAc:betaGal beta-1,3-N-acetylglucosaminyltransferase 8 OS=Homo sapiens GN=B3GNT8 PE=1 SV=1
327	sp|Q99758|ABCA3_HUMAN	sp|Q99758|ABCA3_HUMAN ATP-binding cassette sub-family A member 3 OS=Homo sapiens GN=ABCA3 PE=1 SV=2
328	sp|Q8IZQ5|SELH_HUMAN	sp|Q8IZQ5|SELH_HUMAN Selenoprotein H OS=Homo sapiens GN=SELENOH PE=1 SV=2
329	sp|Q9H094|NBPF3_HUMAN	sp|Q9H094|NBPF3_HUMAN Neuroblastoma breakpoint family member 3 OS=Homo sapiens GN=NBPF3 PE=2 SV=1
330	sp|Q9H094-2|NBPF3_HUMAN	sp|Q9H094-2|NBPF3_HUMAN Isoform 2 of Neuroblastoma breakpoint family member 3 OS=Homo sapiens GN=NBPF3
331	sp|Q9H094-3|NBPF3_HUMAN	sp|Q9H094-3|NBPF3_HUMAN Isoform 3 of Neuroblastoma breakpoint family member 3 OS=Homo sapiens GN=NBPF3
332	sp|O00338|ST1C2_HUMAN	sp|O00338|ST1C2_HUMAN Sulfotransferase 1C2 OS=Homo sapiens GN=SULT1C2 PE=1 SV=1
333	sp|O00338-2|ST1C2_HUMAN	sp|O00338-2|ST1C2_HUMAN Isoform Long of Sulfotransferase 1C2 OS=Homo sapiens GN=SULT1C2
334	sp|B4DX44|ZN736_HUMAN	sp|B4DX44|ZN736_HUMAN Zinc finger protein 736 OS=Homo sapiens GN=ZNF736 PE=2 SV=2

## Sheet: MS_ID_INT_RAW
SAMPLE_ID	Diagnosis	ALBU_HUMAN	K2C1_HUMAN	K1C10_HUMAN	TRFE_HUMAN	UROM_HUMAN	IGK_HUMAN	K2C6B_HUMAN	K1C9_HUMAN	K22E_HUMAN	CO3_HUMAN	IGLL5_HUMAN	HBD_HUMAN	AMBP_HUMAN	K2C73_HUMAN	ZA2G_HUMAN	AMY1_HUMAN	IGG1_HUMAN	IGHG4_HUMAN	IGHG3_HUMAN	LRP2_HUMAN	IGHA1_HUMAN	IGLC3_HUMAN	K2C6A_HUMAN	MUC1_HUMAN	SPB3_HUMAN	PTGDS_HUMAN	GPC5C_HUMAN	ANXA2_HUMAN	K1C13_HUMAN	A2MG_HUMAN	CERU_HUMAN	K1C14_HUMAN	HBB_HUMAN	SEMG2_HUMAN	APOA1_HUMAN	OLFM4_HUMAN	IGHG2_HUMAN	A2GL_HUMAN	HPT_HUMAN	H2B2F_HUMAN	HBA_HUMAN	A1AG1_HUMAN	VTDB_HUMAN	APOD_HUMAN	S10A8_HUMAN	MUC5B_HUMAN	KNG1_HUMAN	A1AG2_HUMAN
1	APA	307826	3.55429e+06	1.71122e+06	47337.4	2.53159e+06	90173.9	29731.8	1.53005e+06	1.91213e+06	33552	0	1879.39	88803.4	45432.4	71633.2	4955.53	34625.9	10556.9	3091.61	47401.4	20567.2	72525	79435.7	24445.7	36866.5	113337	13462.8	297227	52693.7	30591.1	40558.9	198008	37006.2	116328	36915.8	18890.5	50528.3	60349.3	26331.2	2655.76	46148.7	71805.3	25078.4	10752.6	16918.3	56715.6	41886.8	16889.4
2	APA	300631	3.21463e+06	1.9667e+06	92549.3	2.7685e+06	29749.3	27698.8	1.35565e+06	2.10637e+06	58009.3	0	2204.53	83072.4	66257.6	74747.8	6386.28	75068.8	9656.78	1677.97	102356	31838.4	19675.1	91551.3	31304.4	42948	117091	20467.3	38122.4	55965.6	53348.8	122654	155846	43847.3	80248.3	33418.7	31055.8	34949.7	74060.9	53624.1	1758.14	60648.5	29675.2	79896	16071.1	16295.3	36557.9	38443.1	26078.5
3	APA	407422	4.88663e+06	2.48367e+06	77332.2	828288	41636.7	25427.3	2.28162e+06	3.32413e+06	41711.2	0	3969.37	52617.2	84744.3	70984.9	10655.7	60936.1	3214.16	0	57010.6	34610.7	8443.74	77298.6	19204.3	29582.3	110718	21302.7	53296.8	101451	31256.8	63574.4	213139	32548.2	42951.5	121321	25191.5	63752.8	120643	54175.1	1988.24	42672.6	20119.8	37349.2	9180.64	22649.9	30367.3	18473.6	12766.3
4	APA	914916	1.4866e+06	708863	60984.2	6.81252e+06	355828	3057.97	778582	940513	26123.2	1375.81	725.84	1.04787e+06	19256.1	633323	14965.4	768656	10317.9	712.859	48609.6	137584	138797	30508.6	12247.9	46677.6	686235	19153.5	47954.6	65453.7	33047.8	63831.4	67611	48533.1	12512.3	30481.8	7641.71	848581	57891.7	33945.6	36832.2	38759.6	333973	21387.8	24630.2	40366.8	14002.6	35814.7	41126.6
5	APA	1.03111e+06	1.38124e+06	545977	68030.6	5.91755e+06	591604	5496.89	655707	712027	17585.1	1696.28	1070.97	766502	12711.4	760971	24672.6	892144	25789.5	400.263	18801.8	197640	185482	28456.4	300491	5376.16	257726	177826	17492	39231.2	12010	39928.9	72679.6	289543	9029.11	9114.98	8123.39	1.14574e+06	68464.1	37171.5	1125.3	134300	714976	20204.3	99022.3	26454.7	5622.56	69649.7	78886.3
6	APA	955605	3.12998e+06	1.36908e+06	24869.5	3.61344e+06	244184	11082.6	1.66286e+06	1.57832e+06	39033	1167.52	1412.5	931200	630.916	188674	17830.1	354946	2437.95	1339.89	29271.8	75359.9	46731.7	34568.1	172231	22018.8	231623	107556	33010.3	64834.8	14922.2	31978.7	107425	115873	15976.2	14272.4	9885.74	464105	34117.7	26514.5	20465	72438.1	161101	25042.8	85785.7	84256.3	17258.4	100066	28395.9
7	APA	676582	405464	194553	27577.9	3.22193e+06	1.38354e+06	8854.81	138535	321229	25831.9	1755.6	713.133	1.62989e+06	8561.58	1.23847e+06	10957.6	919397	2999.37	521.623	38698.9	697843	311412	17700	158486	13586.1	671555	33192.1	32607.9	71563.4	20968	26218.1	36480.6	45872.6	14437.5	16585	47751.7	598667	145195	15628.5	20964	34006.4	474954	34450.2	226811	16848.7	8901.65	136564	43887.6
8	APA	2.05062e+06	419489	217398	119707	2.22117e+06	1.29592e+06	1200.13	181988	232286	21942.1	1693.72	588.91	1.5428e+06	5789.58	1.17522e+06	12109.2	515557	14847.7	770.3	44345.3	154762	265505	15576.9	245324	33632.7	950049	55836.4	6955.71	39661.2	22448.1	35810.4	23880.6	43856.3	12042.2	9107.65	108228	355317	52403.4	48966.4	1514.66	35868.1	504571	33443.6	153629	11414.2	104484	101617	40176.4
9	APA	438924	158751	103880	94091.8	3.68245e+06	920952	4909.92	58972.9	188018	40057.2	892.772	477.582	413675	7435.47	319931	18628.5	972666	12524.8	1522.85	102680	1.77154e+06	393472	14576.8	79295.7	38024.9	725974	17955.5	21663	39875.9	15170.4	56073.7	10147	248382	9047.99	12686.7	239614	771642	63985.4	23375.7	796.074	145898	205145	15930	247433	6232.46	88711.2	137171	4218.4
10	APA	725697	1.12808e+06	661152	97426.3	9.64835e+06	274941	12565	497281	706052	32558.3	660.047	897.529	218423	25637.4	83850.1	7002.46	200848	2732.85	465.883	26670.2	140361	24940.8	22961.5	245090	16298.3	207600	23751.3	18604	51943.3	169574	123641	65312.2	50113.3	13434.3	157231	12005.6	183992	20313.4	24192.6	3926.32	40799.1	139810	54561.2	101788	44454.3	25616	49839.1	10725.9
11	APA	932651	301797	192409	50615.9	8.08514e+06	382500	18967.7	110913	253351	26896.3	869.166	1010.15	1.11308e+06	7546.97	154285	13912.9	467992	12958.1	667.245	38622.5	433846	136916	31558	359034	24843.9	225051	117665	21003.3	24755.9	22758.7	20619.3	15710	87775.4	13883.1	14660.5	170206	311296	21622.4	27924.7	7242.75	69711.7	99852.1	22653.6	147832	86712.8	15228.9	352045	17625.5
12	APA	1.36991e+06	115100	47783.6	101536	5.95852e+06	807471	795.325	50236.6	90203.2	139644	1205.28	602.178	564147	3540.13	508198	60513.1	1.35527e+06	20080.1	590.326	271626	310358	138550	10500.5	94968.9	16601.9	259343	35690.1	27232.2	26377.9	13636	163640	23109.9	116262	6878.02	31447.3	12112.6	939615	141145	97728.2	10431.6	50451	283316	55272.7	350461	40914.5	12502.3	133552	33994.4
13	APA	1.4564e+06	84281	64822.6	122718	4.52447e+06	827369	1690.98	50352.6	81014.1	28681.6	1345.59	200.116	662483	1862.09	366745	28495.6	755839	5158.49	234.158	385262	486397	199508	8661	109400	32844.2	573229	59078.9	7647.26	10912.1	21300.3	66459.6	4836.03	229558	9245.31	14876.7	115745	705989	77572.8	79067.1	1128.45	118125	251498	31457.2	564085	6355.44	7048.05	352845	23276.4
14	BPA	6.10775e+06	479748	310502	1.02085e+06	942278	468257	3725.59	168434	337641	56141.9	417.512	3401.54	447204	7515.3	109631	18968.7	836260	28181	1689.27	16372.3	107102	70227.6	8255.01	57914.6	22303.9	152680	35821.7	20004.4	30192.9	10253.2	65250.6	25560	382279	20669.6	14303.3	14594.6	791932	17470.2	172180	607.655	220221	227549	118859	201235	14369.8	6355.29	151644	15806.6
15	BPA	479623	1.23396e+06	551102	45326.9	9.72553e+06	286826	1339.57	552600	946627	18469.2	315.859	1445.04	1.02445e+06	9098.88	93264.1	28633.5	254215	3226.44	587.201	18242.4	289700	59434.4	35313.6	148189	10597.5	363273	30644	30537.6	53812.4	17865.8	135081	51560.3	98168.9	10386.3	12357.9	27189.4	280730	23229.6	22530.6	834.898	46569.2	95320.9	21929.9	103990	17694.8	22608.4	117894	14790.9
16	BPA	1.05117e+06	558309	233583	34472.1	5.74222e+06	527331	4150.8	247062	282097	24491.5	756.309	289.783	1.4465e+06	3724.41	579607	14535.1	284872	1701.13	655.225	187626	169773	117058	15823.5	155468	17935.8	541056	120318	16994	13336.4	15000.5	36929.6	18328.6	28729.9	6918.15	24341.9	51836.7	338985	82053.2	9520.62	595.417	16920.4	371704	29784.4	487674	10313.9	4916.79	312326	69674.3
17	BPA	2.75706e+06	1.23836e+06	709173	229198	2.40344e+06	731453	6801.74	435880	808177	13848.8	2827.91	218.48	2.33228e+06	531.811	1.0411e+06	8289.54	271845	12067.9	962.61	18686.1	80168.7	156270	17097	39345.3	13905.2	649680	3484.02	10674	9861.97	28902.3	21567.3	28453.1	17935.5	23636.4	10055.9	25375.8	247653	23643.2	13325	697.705	9493.42	1.24678e+06	11625.6	26856.9	8883.64	126482	46029.9	82670.7
18	BPA	5.74707e+06	479232	323681	1.03461e+06	1.40857e+06	451849	3460.75	142209	360610	91195.2	1024.19	4600.8	565973	9192.53	210054	16996	765342	24510.3	1004.07	17490.4	100862	84986.5	10823.9	72608.6	22652.2	235154	42492.4	31854.6	28618.5	7358.64	62783.8	16754.6	457483	32530.7	57540.8	12599.2	716591	17500.5	173982	1848.16	196585	341064	132886	223262	7141.87	7323.61	120435	26317.7
19	BPA	4.84037e+06	458437	263893	342262	188493	328905	4536.03	167041	263338	213794	0	737.648	68640	8381.12	97171.7	24210.6	821963	38936.2	10890.1	35779.4	280601	271529	11161.1	5139.15	16343.5	48866.5	2868.92	5600.07	8967.99	184394	206626	13699.5	16486	11564.4	1.03892e+06	8915.2	932877	43462	159968	4212.58	9897.88	1.80366e+06	108858	6198.57	9473.87	14124.1	34608.6	57782.7
20	BPA	653890	201458	161543	90366.8	6.76729e+06	929644	1558.22	75527.7	241282	47160.4	1475.84	297.279	701366	5792.43	1.14124e+06	9907.31	507524	3399.75	150.863	50522.5	356909	233679	7905.06	234781	15628.4	827065	42623.1	31119.3	31348.4	12463.3	18309.6	14069.9	88322.8	10714.6	25701.8	133747	261586	256394	126535	3714.93	40654.8	805971	19621.3	500160	11347.3	11523.9	161976	29264.4
21	BPA	653266	1.25954e+06	582716	18490.3	5.03283e+06	578940	66631.1	300654	844256	12993.8	416.807	288.439	835928	58846.2	151839	13015.8	155052	4595.78	917.828	41371.5	38787.3	117572	520786	139417	25751.2	187425	52329.7	21124.1	15536.2	17695.7	14920.8	947030	22743.6	10564.6	10455.8	58039.6	90895.1	12487.9	30023.4	1330.86	14984	169804	25822.8	222510	9208.96	8442.8	202671	28248.2
22	BPA	268164	231315	104479	11965.7	1.58775e+07	232757	4004.57	102568	149931	13829.8	243.46	396.237	590067	4855	183323	1859.67	197633	3881.81	598.634	20241.7	126769	46656.2	25933.8	7862.34	10121.9	203035	21302	29799.4	42053.9	14640.2	18517.4	15513.3	139391	16546	14050.1	2457.38	136975	21817.6	12595.6	2876.75	60843.7	112423	11913.2	20187.2	32905.9	5660.95	32924.7	13575.3
23	BPA	4.13523e+06	98728.9	44563.5	348799	1.93122e+06	361356	10492.4	49179.8	61186.1	39796.5	309.632	406.888	1.06438e+06	1632.34	1.23358e+06	9370.28	619219	25307.9	557.514	80457.5	150618	259881	3449.74	99231.6	51417.4	495873	44221.6	6779.65	54850.4	16113.2	68551.8	6594.14	15876.8	10284.7	6599.37	43658.1	416336	111527	443710	570.32	12276.6	871833	49596.7	254283	7346.29	38212.5	147126	69144
24	BPA	546404	102286	78428.2	70526.2	3.02768e+06	1.24688e+06	1296.96	57314.8	83474.6	32728.7	2056.52	1013.2	1.58052e+06	2101.27	1.74963e+06	148862	372675	7037.38	131.463	52830.7	237452	182362	5522.53	66403.1	21909.4	1.83383e+06	32280.7	9434.44	5219.2	16396.4	42597.1	13830.1	31401.5	10731.8	7118.55	38070.1	294493	289500	72278.9	628.998	8329.57	576868	13642.9	819952	15126.3	9530.51	197480	158968
25	EH	872717	218959	126909	63215.4	5.75368e+06	415595	3410.41	77169.4	135511	40590.2	609.446	641.066	1.36823e+06	2765.47	208722	13631.1	296575	3978.92	2266.52	66501.5	271626	126137	11835.8	263977	35164.6	394923	99893.8	111997	14650.4	16809	22930.6	10054.2	22515.5	12690.8	14927.2	12223.3	273724	43090	23996.4	2250.99	18005.9	78265.4	35784.3	506451	50806.3	8222.57	508996	19572.3
26	EH	803867	3.05813e+06	1.8731e+06	35062.1	2.20216e+06	148872	6074.71	1.18468e+06	1.99944e+06	30617.3	697.023	2097.56	775401	48728.8	114995	11651.2	112800	3899.54	1022.8	42561.5	37305.8	57550.2	36746.6	124028	20473.1	151844	31137	24103.4	58462.2	25712.1	43554.7	154353	19951.4	22648.8	35963.6	42972.2	96148.8	23502.9	62238.2	3528.04	28934.8	144534	43123.5	238318	17301	17074.7	106072	13378.8
27	EH	489231	2.99937e+06	2.02366e+06	63873.1	2.4069e+06	139149	7599.72	1.19353e+06	2.10559e+06	34737.5	929.48	1255.22	789103	58609.2	107901	25767.5	118759	5075.85	2102.48	44545.6	28680.3	21817.1	53218.4	142776	24208.8	370964	235363	55114.9	146805	51524	57271	134889	27434.7	35253.9	24543	18091.1	128871	14504.8	63585.3	1392.88	27783.2	116560	27540.8	167032	9965.86	36033.9	116131	30894.7
28	EH	508979	1.60337e+06	1.01747e+06	58815.5	1.41503e+06	731129	15903.2	674590	1.09651e+06	21109	1035	1749.17	1.22218e+06	23872.5	405735	58076.9	605629	4747.19	452.848	60566	303341	112301	51064.3	125687	33317.3	686659	147137	15789.2	84506.1	18148.4	111969	101813	27360.4	11466.5	16976.8	116810	910138	65410.1	25510	4178.74	23126.8	203798	26196.1	245271	12487.6	12003.6	102126	31861.7
29	EH	460069	2.58814e+06	1.63376e+06	61696.5	2.66212e+06	280007	4563.7	1.08832e+06	1.67643e+06	36872	0	1211.45	906951	32544.1	85156.9	8346.5	209620	7083.46	2498.13	65809.9	66063.4	29695.1	39015.5	232638	49772.9	359075	302297	35357.2	49908.1	38273.9	83750.8	130694	29574.8	43222.2	47537.5	20394.8	197185	22929.2	34553	1068.9	35610.3	59749.6	37877.5	204809	42659	29586.6	119575	24106.6
30	EH	1.74121e+06	1.27246e+06	821748	373099	1.17848e+06	956209	25731.1	447334	743039	54607.2	435.85	1288.14	365607	21514.1	307725	14527	801358	6079.25	232.783	63854.2	656042	197091	143124	207594	298078	202488	111640	39598.2	267669	19519.1	123053	105524	34668.5	21842	18013.2	16248	1.10629e+06	95460.3	61315.1	17493.6	18638.2	424112	24357.6	131514	133766	10041	148268	80672.2
31	EH	3.1783e+06	253320	123329	285600	2.62021e+06	701775	2636.24	124874	216104	35464.1	893.315	4083.04	1.69173e+06	5574.69	491666	20363.5	631807	4386.81	663.577	42402.4	149166	266951	14317.9	69851.2	11895	604550	54249.5	10461.4	37947.2	28295.4	33995.1	8517.22	39741.3	17286.8	17372.3	80894.4	453956	49937.7	28820.4	638.046	24418.8	379722	32335	474579	15276.8	12337.9	279583	36767.4
32	EH	850498	266329	132065	91712	4.63399e+06	594771	2817.17	87703.7	203589	21037.4	1139	783.909	1.83459e+06	7491.07	764720	9363.76	455964	11059.1	424.217	65379.6	97369.3	138909	22121	178628	14487.3	713459	78618.1	14967.8	45049.9	11914.7	31695.4	16969.1	113503	24897.3	14270.6	10802.7	276522	44644.4	16817.4	1139.41	58292.1	219310	13630	612949	10678.2	6686.37	477026	26131.3
33	EH	593250	365853	168395	57021.4	4.81277e+06	632027	21338.2	209245	277013	73113.7	434.611	24966.5	167055	8995.82	66396.7	2623.96	1.40397e+06	12854.3	2235.45	48758.8	387291	107985	41428.8	160271	131832	156760	111763	239126	19760.2	27071.3	50967.4	20850.2	2.37272e+06	8780.86	8678.6	23131	810928	12115.4	37069.9	6825.35	1.16964e+06	19863.3	24807.9	136141	52645.3	17105.6	170534	8997.08
34	EH	520746	136432	80818.3	36905	3.16431e+06	604275	3317.92	40079.5	117518	91003.2	1987.28	573.347	544247	4047.37	129150	37937.7	738245	3213.52	1499.65	173023	1.47003e+06	251748	21666.5	198543	30702.8	140562	107169	17900.2	15858	26526.6	28077	14429.9	23424.8	13331.8	10833.1	48143.7	528460	14022	26468.9	1881.65	13673.8	29605.3	10083.7	204824	8787.24	10677	380128	7282.58
35	EH	204967	290840	177323	8139.46	1.82302e+07	100718	4812.41	126135	281285	77846.3	223.388	449.877	82252.2	8488.31	75598.7	4750.51	193285	2657.93	114.071	12827.7	59414.8	26520.5	7972.43	86869.4	12193.1	80722	9685.18	17441.3	19920.3	14759.6	7938.16	21434.4	71566.2	11214.1	11262.4	4899.35	214081	13258.8	11501.5	256.009	56583.2	66684.1	3732.38	4356.67	5599.43	6367.79	10903.2	4860.45
36	EH	151880	945727	522980	59947.8	8.45031e+06	213129	19135.4	338609	506838	93586.3	1573.17	2993.89	63793.6	13582.6	81265.1	12675.7	25126.9	7630.68	0	96643.6	57456.8	55062.6	82323	15964.1	56518.4	196617	32938.1	34115.3	32091.7	92305.3	73633.6	71542.4	62660.1	90687.1	51850.5	28776.5	109757	40381.7	72867.5	2910.73	74187.6	46351.9	38135.1	29214.7	32030.9	41458.4	74511.2	26460.7
[truncated: 286 more columns]

## Sheet: FC_EHvsPA
PROTEIN	FC	log2(FC)	raw.pval	-LOG10(pval)
1433F	0.74529	-0.42413	0.72303	0.14084
A1AG1	0.3235	-1.6282	0.025989	1.5852
A1AG2	0.49482	-1.015	0.067745	1.1691
A1AT	0.64956	-0.62247	0.31469	0.50212
A1BG	0.59918	-0.73893	0.074856	1.1258
A2GL	0.38139	-1.3907	0.019593	1.7079
A2MG	0.93791	-0.092484	0.86739	0.061784
A2ML1	2.0459	1.0327	0.017335	1.7611
AACT	0.62615	-0.67541	0.082168	1.0853
ABCA3	0.87754	-0.18846	0.73364	0.13452
ABHD8	0.2361	-2.0825	0.23218	0.63418
ACTB	0.91424	-0.12936	0.71351	0.1466
ACTG	0.90939	-0.13703	0.65713	0.18235
AGRB2	1.4327	0.51871	0.29022	0.53727
ALBU	0.39024	-1.3576	0.14963	0.82497
AMACR	0.25449	-1.9743	0.12302	0.91002
AMBP	0.71411	-0.48578	0.20845	0.68099
AMPN	1.8549	0.89138	0.0013285	2.8766
AMY1	0.65431	-0.61196	0.37024	0.43152
AMY2B	0.81941	-0.28734	0.66559	0.17679
AMYP	0.76492	-0.38662	0.47229	0.32579
ANAG	1.4881	0.57349	0.19657	0.70648
ANGL2	0.81924	-0.28764	0.34745	0.45911
ANGT	0.734	-0.44614	0.35652	0.44792
ANR29	0.87332	-0.19541	0.74836	0.12589
ANT3	0.62456	-0.6791	0.091813	1.0371
ANXA1	1.2061	0.27036	0.54955	0.25999
ANXA2	1.1802	0.23908	0.73323	0.13476
APOA1	0.60435	-0.72654	0.30615	0.51406
APOA2	0.8284	-0.2716	0.4089	0.38839
APOA4	0.81678	-0.29197	0.5446	0.26392
APOC2	1.255	0.32771	0.50842	0.29378
APOD	0.90714	-0.1406	0.75483	0.12215
AQP1	4.0443	2.0159	0.00010718	3.9699
AQP2	2.1727	1.1195	0.012589	1.9
ARF4	0.3923	-1.35	0.53281	0.27342
ARF5	0.55133	-0.85902	0.57777	0.23824
ARSA	0.43925	-1.1869	0.1152	0.93856
ASAH1	1.395	0.48025	0.18257	0.73857
AXA2L	0.94281	-0.08496	0.87686	0.057068
B2MG	0.31386	-1.6718	0.086105	1.065
B3GN8	3.3483	1.7434	0.025858	1.5874
BGAL	0.83718	-0.25638	0.61178	0.2134
C4BPA	0.63422	-0.65695	0.32182	0.49239
CAD13	0.76086	-0.39429	0.51709	0.28643
CADH1	0.64485	-0.63297	0.13259	0.87749
CAH1	1.3068	0.38605	0.52748	0.2778
CAH2	0.96049	-0.058161	0.8985	0.046483
CALD1	0.48239	-1.0517	0.12729	0.89521
CALL5	1.065	0.090874	0.89372	0.048797
CALR	0.80017	-0.32161	0.78137	0.10714
CAP7	0.76846	-0.37995	0.51474	0.28841
CATD	1.2916	0.36911	0.35372	0.45135
CBG	1.22	0.28691	0.53794	0.26926
CBPQ	1.3139	0.39381	0.28949	0.53837
CCD78	1.1719	0.22883	0.58456	0.23317
CD14	0.74251	-0.42952	0.089854	1.0465
CD248	1.407	0.49265	0.32586	0.48697
CD44	1.4856	0.57106	0.05757	1.2398
CD59	1.0722	0.10055	0.73094	0.13612
CD63	2.5832	1.3691	0.0012046	2.9192
CD9	1.1204	0.16399	0.73273	0.13505
CERU	0.69725	-0.52026	0.18758	0.72681
CFAB	0.86919	-0.20226	0.64338	0.19153
CFAH	1.0074	0.010594	0.9782	0.0095724
CHD2	0.55669	-0.84504	0.13554	0.86794
CHMP5	0.21682	-2.2054	0.13702	0.86323
CLUS	1.0455	0.064207	0.84263	0.074365
CNTRL	0.441	-1.1811	0.078509	1.1051
CO1A2	1.0022	0.0031918	0.99319	0.0029685
CO3	1.2863	0.36319	0.45405	0.3429
CO3A1	1.2426	0.31338	0.58142	0.23551
CO4A	0.9219	-0.11732	0.69395	0.15867
CO4B	0.76231	-0.39156	0.28999	0.53762
CO6A1	0.77428	-0.36908	0.32135	0.49302
CO8B	0.85378	-0.22806	0.74403	0.12841
CO9	0.5842	-0.77547	0.36722	0.43507
CRCM	0.57015	-0.81058	0.11404	0.94294
CUBN	0.95804	-0.061836	0.89471	0.048317
CYTM	0.4984	-1.0046	0.059436	1.2259
CYTM1	1.5327	0.61604	0.066793	1.1753
DAF	1.0108	0.015568	0.9631	0.016329
DCD	0.80686	-0.3096	0.6817	0.16641
DDX55	0.2687	-1.8959	0.14055	0.85217
DERM	0.38182	-1.389	0.012213	1.9132
DNAS1	1.5073	0.59201	0.16615	0.77949
DPEP1	1.4103	0.49598	0.33402	0.47623
DPP4	0.65315	-0.61452	0.45148	0.34536
DYHC2	0.88122	-0.18243	0.81632	0.088139
EGF	1.5152	0.59955	0.27884	0.55465
ENOA	0.98424	-0.022912	0.97608	0.010515
EPCR	1.8857	0.91511	0.083598	1.0778
ES8L2	0.92336	-0.11503	0.82851	0.081705
EXO1	0.45088	-1.1492	0.14477	0.83933
EZRI	0.64179	-0.63983	0.090008	1.0457
FCG3A	1.5115	0.59594	0.32116	0.49328
FETUA	0.91414	-0.12951	0.74574	0.12741
FIBA	0.90446	-0.14487	0.64387	0.1912
FIBB	0.76487	-0.38671	0.38776	0.41144
FIBG	0.491	-1.0262	0.040575	1.3917
FILA2	0.6545	-0.61153	0.49986	0.30115
FINC	0.87687	-0.18956	0.5232	0.28133
FLNB	0.083209	-3.5871	0.4762	0.32221
GBB1	1.0816	0.11312	0.76831	0.11446
GELS	0.61992	-0.68984	0.094926	1.0226
GGT2	1.6884	0.75564	0.2821	0.54959
GGT3	3.6093	1.8517	0.00015623	3.8062
GNA13	1.1284	0.17424	0.63617	0.19642
GNAL	1.296	0.37409	0.303	0.51856
GNS	0.18944	-2.4002	0.10762	0.96811
GP2	0.54551	-0.87433	0.3704	0.43132
GPC5B	1.4563	0.54231	0.11239	0.94927
GPC5C	1.7247	0.78633	0.094796	1.0232
GTR5	1.6347	0.70901	0.18182	0.74036
GUC2A	0.84744	-0.23882	0.68791	0.16247
H2B1L	0.78326	-0.35243	0.58061	0.23611
H2B2F	0.4834	-1.0487	0.32007	0.49475
H4	1.4053	0.49088	0.27328	0.56339
HBA	1.5725	0.65309	0.5062	0.29568
HBB	1.561	0.64243	0.56233	0.25001
HBD	2.1057	1.0743	0.25432	0.59462
HEMO	0.59865	-0.74021	0.0099117	2.0039
HGNAT	0.96629	-0.049472	0.92039	0.036026
HPT	0.39114	-1.3542	0.16478	0.78309
HRG	1.1055	0.14469	0.74646	0.12699
HSPB1	1.7061	0.77066	0.088249	1.0543
HV307	0.43843	-1.1896	0.10999	0.95864
HV374	0.83715	-0.25644	0.53223	0.2739
HV64D	0.97514	-0.036317	0.92751	0.032683
HVD82	0.92153	-0.11789	0.79567	0.099266
I18BP	1.4912	0.57649	0.11567	0.9368
IBP7	1.1759	0.23374	0.56224	0.25007
IC1	0.99342	-0.0095203	0.97752	0.0098734
IDH3A	0.88662	-0.17361	0.73824	0.1318
IGF2	1.2295	0.29811	0.44907	0.34769
IGG1	0.73225	-0.44959	0.29091	0.53624
IGHA1	0.88245	-0.18041	0.7815	0.10707
IGHA2	0.64676	-0.6287	0.29954	0.52354
IGHG2	0.74382	-0.42698	0.35476	0.45006
IGHG3	1.0375	0.053099	0.89977	0.045868
IGHG4	0.4208	-1.2488	0.05644	1.2484
IGHM	1.1679	0.22397	0.67198	0.17264
IGJ	1.0982	0.13514	0.83462	0.078511
IGK	0.6407	-0.64229	0.057718	1.2387
IGKC	0.44305	-1.1745	0.035686	1.4475
IGL1	0.56133	-0.83308	0.077198	1.1124
IGLC3	0.63857	-0.64708	0.087717	1.0569
IGLL5	0.63724	-0.6501	0.1462	0.83506
IGM	0.96939	-0.044852	0.89717	0.047123
IPSP	1.3808	0.46551	0.31626	0.49996
IST1	1.5659	0.64696	0.03823	1.4176
ITIH1	1.1287	0.17467	0.70627	0.15103
ITIH2	0.83698	-0.25674	0.5664	0.24687
ITIH4	0.8013	-0.31959	0.26779	0.5722
K1C10	0.98706	-0.018784	0.97384	0.011514
K1C13	1.1955	0.2576	0.51256	0.29026
K1C14	0.62111	-0.68708	0.49218	0.30787
K1C16	0.50363	-0.98957	0.49688	0.30375
K1C9	0.73543	-0.44334	0.50726	0.29477
K22E	0.87516	-0.19238	0.74122	0.13006
K2C1	0.80559	-0.31189	0.60778	0.21626
K2C4	0.78554	-0.34824	0.56906	0.24484
K2C5	0.92107	-0.11861	0.79233	0.1011
K2C6A	0.72506	-0.46383	0.62674	0.20291
K2C6B	0.75609	-0.40336	0.50829	0.29389
K2C73	0.9925	-0.010856	0.98646	0.0059196
KLK1	0.97576	-0.035407	0.93107	0.031019
KLK3	1.9365	0.95349	0.14176	0.84844
KNG1	1.1949	0.2569	0.44241	0.35417
KV127	0.79587	-0.3294	0.45979	0.33744
KV133	0.85225	-0.23065	0.53193	0.27414
KV230	0.55543	-0.84832	0.043577	1.3607
KV311	0.76277	-0.39068	0.21411	0.66936
KV320	0.59304	-0.7538	0.024541	1.6101
KV401	0.65065	-0.62004	0.073489	1.1338
KVD07	0.75857	-0.39865	0.27446	0.56152
KVD20	0.72659	-0.46078	0.19396	0.7123
KVD28	0.46621	-1.101	0.24861	0.60448
KVD29	0.87889	-0.18625	0.58347	0.23398
LAIR1	1.0284	0.040398	0.93204	0.030563
LAMP1	1.0634	0.088715	0.90969	0.041107
LAMP2	1.618	0.69421	0.046639	1.3312
LAR1B	0.81428	-0.2964	0.65232	0.18554
LDHA	0.40109	-1.318	0.47111	0.32688
LDHB	0.91018	-0.13578	0.70834	0.14976
LG3BP	1.4005	0.48596	0.095377	1.0206
LITD1	0.50074	-0.99787	0.23568	0.62768
LMAN2	1.0762	0.10598	0.69898	0.15553
LRP2	0.72081	-0.4723	0.40684	0.39057
LSM4	3.0407	1.6044	0.18766	0.72663
LUM	0.90806	-0.13914	0.73307	0.13485
LV147	0.53238	-0.90948	0.052242	1.282
LV321	0.65069	-0.61996	0.18685	0.72852
LV325	1.4609	0.54684	0.34809	0.4583
LYAG	1.2898	0.36711	0.3415	0.46661
LYNX1	1.1633	0.21827	0.6536	0.18469
LYSC	0.48722	-1.0374	0.16767	0.77555
LYVE1	0.67614	-0.5646	0.098305	1.0074
MA1A1	1.2006	0.26373	0.4062	0.39126
MASP2	0.795	-0.33098	0.25575	0.59218
MGA	0.96392	-0.053019	0.8582	0.066413
MOES	1.1881	0.24866	0.51943	0.28448
MUC1	1.0513	0.072106	0.84442	0.073441
MUC5B	0.49593	-1.0118	0.1627	0.78861
NAPSA	0.82509	-0.27738	0.56149	0.25065
NBPF3	0.82615	-0.27553	0.71211	0.14745
NID1	1.0348	0.049333	0.90562	0.043056
NUD16	0.86185	-0.21449	0.6947	0.15821
OLFM4	0.5821	-0.78066	0.20175	0.6952
OSTP	1.0927	0.12789	0.65666	0.18266
OTU7A	1.191	0.25218	0.43328	0.36323
OTU7B	1.191	0.25218	0.43328	0.36323
P3IP1	1.6623	0.73322	0.019876	1.7017
PDC6I	1.4497	0.53577	0.10119	0.99486
PEPA3	0.80194	-0.31843	0.51869	0.28509
PEPA5	1.3657	0.4496	0.39347	0.40508
PERM	0.76063	-0.39474	0.56362	0.24902
PGBM	0.61516	-0.70097	0.15148	0.81963
PGRP1	0.79052	-0.33913	0.37547	0.42542
PGRP2	1.2651	0.3392	0.48877	0.31089
PI16	0.83774	-0.25543	0.55697	0.25417
PIGR	1.3169	0.39715	0.18276	0.73812
PIP	0.92122	-0.11838	0.81323	0.089788
PODXL	1.7161	0.77916	0.096676	1.0147
PON1	0.89248	-0.1641	0.71558	0.14534
POTEE	0.79909	-0.32357	0.5144	0.2887
PPAL	1.4279	0.51393	0.36998	0.43182
PPAP	1.2108	0.27597	0.74315	0.12892
PROF1	0.90178	-0.14915	0.91242	0.039803
PROM1	1.494	0.57914	0.080481	1.0943
PSCA	1.8518	0.88892	0.29237	0.53407
PSPB	0.7856	-0.34813	0.4071	0.3903
PTGDS	0.59285	-0.75426	0.088091	1.0551
PTN5	0.85561	-0.22498	0.67342	0.17172
QPCT	0.84796	-0.23793	0.33009	0.48137
RAB15	1.0805	0.11173	0.7527	0.12338
RAI3	0.68718	-0.54124	0.33301	0.47754
REG1A	0.76378	-0.38877	0.27815	0.55571
RET4	0.72531	-0.46333	0.4075	0.38987
RL40	1.3638	0.44764	0.01521	1.8179
RNAS2	1.4599	0.54585	0.040611	1.3914
ROBO4	2.7501	1.4595	0.15651	0.80544
S10A2	2.9537	1.5625	0.18455	0.73388
S10A7	1.1686	0.2248	0.79311	0.10067
S10A8	0.97038	-0.043381	0.928	0.032451
S10A9	1.1165	0.15897	0.74765	0.1263
S10AB	4.426	2.146	0.18588	0.73076
S12A1	0.6276	-0.67208	0.56055	0.25139
S1A7A	0.33973	-1.5575	0.39636	0.4019
SAP	1.4674	0.55327	0.10247	0.98938
SAP3	0.54128	-0.88554	0.092238	1.0351
SC6A2	0.23238	-2.1054	0.078312	1.1062
SCG1	1.294	0.37189	0.57427	0.24088
SCLT1	0.38707	-1.3693	0.044927	1.3475
SCTM1	0.90192	-0.14893	0.63197	0.1993
SDC1	1.3498	0.43279	0.34526	0.46186
SDCB1	2.5026	1.3235	0.00088732	3.0519
SELH	1.5659	0.64703	0.16855	0.77328
SEMG1	0.80793	-0.3077	0.43628	0.36024
SEMG2	0.91669	-0.12549	0.80412	0.094681
SH3L3	0.37692	-1.4077	0.030205	1.5199
SHRM3	0.58792	-0.76631	0.55706	0.2541
SHSA5	1.0221	0.031534	0.90205	0.044771
SMC3	0.47925	-1.0612	0.26763	0.57246
SNED1	0.8701	-0.20075	0.70047	0.15461
SNP47	1.3342	0.416	0.68967	0.16136
SPB3	1.8141	0.85926	0.08928	1.0492
SPRR3	1.8682	0.90167	0.21306	0.67151
SPTC3	0.66219	-0.59469	0.58881	0.23002
SRCH	1.2321	0.30108	0.29775	0.52615
ST1C2	0.91537	-0.12758	0.83537	0.078121
SULF2	1.16	0.21416	0.55076	0.25903
TAD2B	1.5657	0.64678	0.27568	0.5596
TBA1C	0.25081	-1.9953	0.49355	0.30667
TBB4B	0.24755	-2.0142	0.53914	0.2683
TCP10	0.43759	-1.1923	0.061617	1.2103
TCP2L	0.43759	-1.1923	0.061617	1.2103
TGM7	3.3969	1.7642	0.036964	1.4322
THBG	0.68744	-0.5407	0.15878	0.7992
THIO	1.211	0.27619	0.38452	0.41508
THY1	1.1742	0.23164	0.37817	0.42231
TIGD1	0.58373	-0.77663	0.31022	0.50832
TPM4	0.23059	-2.1166	0.044405	1.3526
TPP1	0.67651	-0.56381	0.2739	0.56241
TRFE	0.34465	-1.5368	0.2634	0.57938
TRFL	1.0046	0.0066233	0.98919	0.0047205
TRY1	1.3065	0.38569	0.62423	0.20466
TTHY	0.60219	-0.73171	0.1722	0.76396
UFO	1.1186	0.16164	0.6636	0.17809
UN45A	0.48428	-1.0461	0.094702	1.0236
UROM	1.2608	0.33435	0.68848	0.16211
UTER	0.63111	-0.66404	0.28887	0.53929
VASN	1.4943	0.57945	0.17915	0.74677
VCAM1	1.0181	0.025947	0.93966	0.027031
VMO1	1.091	0.12564	0.78664	0.10422
VTDB	0.4772	-1.0673	0.11132	0.95344
VTNC	0.84783	-0.23816	0.54353	0.26478
WDR3	1.2552	0.32793	0.57052	0.24373
YIPF3	3.2319	1.6924	0.02301	1.6381
ZA2G	0.35604	-1.4899	0.024753	1.6064
ZN736	0.5017	-0.99509	0.034432	1.463

## Sheet: FC_APAvsBPA
PROTEIN	FC	log2(FC)	raw.pval	-LOG10(pval)
1433F	1.6462	0.71916	0.64778	0.18858
A1AG1	0.48103	-1.0558	0.0744	1.1284
A1AG2	0.55949	-0.83783	0.12087	0.9177
A1AT	0.51087	-0.96896	0.16307	0.78762
A1BG	0.88171	-0.18162	0.67353	0.17164
A2GL	0.83738	-0.25605	0.62937	0.2011
A2MG	1.8963	0.92318	0.25014	0.60182
A2ML1	1.3167	0.3969	0.34413	0.46328
AACT	1.2664	0.34079	0.43529	0.36123
ABCA3	1.4521	0.53814	0.33581	0.4739
ABHD8	0.34081	-1.553	0.25488	0.59367
ACTB	1.3627	0.44648	0.27133	0.5665
CHMP5	0.15713	-2.67	0.026308	1.5799
AGRB2	1.9223	0.94281	0.22313	0.65143
DDX55	0.21135	-2.2423	0.038203	1.4179
AMACR	0.21554	-2.214	0.034249	1.4654
SC6A2	0.27853	-1.8441	0.042726	1.3693
AMPN	1.1026	0.14085	0.72069	0.14225
AMY1	0.6174	-0.69573	0.36839	0.43369
AMY2B	0.86646	-0.20679	0.79139	0.10161
AMYP	1.0357	0.050586	0.93658	0.028456
ANAG	1.2126	0.27808	0.47638	0.32204
ANGL2	1.1514	0.20342	0.56823	0.24548
ANGT	1.0554	0.077741	0.86986	0.06055
ANR29	0.55327	-0.85395	0.2721	0.56527
ANT3	0.62522	-0.67758	0.11623	0.93468
ANXA1	1.1873	0.24765	0.67335	0.17176
ANXA2	1.7839	0.83505	0.38184	0.41811
APOA1	1.7669	0.82125	0.33236	0.47839
APOA2	0.92165	-0.1177	0.76278	0.1176
APOA4	1.2784	0.35437	0.50156	0.29968
APOC2	1.7796	0.83154	0.1092	0.96178
APOD	0.49967	-1.001	0.064401	1.1911
ALBU	0.29048	-1.7835	0.041242	1.3847
AQP2	0.35524	-1.4931	0.015652	1.8054
ARF4	6.744	2.7536	0.34273	0.46505
ARF5	4.5956	2.2002	0.3126	0.50501
ARSA	2.5748	1.3644	0.091726	1.0375
ASAH1	1.169	0.22522	0.58463	0.23312
AXA2L	1.7159	0.77896	0.3064	0.51371
B2MG	1.0682	0.095137	0.90985	0.041032
B3GN8	0.67938	-0.55771	0.53911	0.26832
BGAL	0.93111	-0.10297	0.8479	0.071654
C4BPA	1.4001	0.48552	0.53569	0.27109
CAD13	1.0225	0.032068	0.96582	0.015104
CALD1	0.40468	-1.3052	0.04748	1.3235
CAH1	0.76763	-0.38151	0.4279	0.36866
GUC2A	0.42228	-1.2437	0.033596	1.4737
PGBM	0.47605	-1.0708	0.036535	1.4373
CALL5	1.4964	0.58147	0.50857	0.29365
CALR	2.3701	1.2449	0.45365	0.34328
CAP7	1.8027	0.85013	0.24399	0.61263
CATD	1.1889	0.24959	0.50441	0.29722
CBG	0.66142	-0.59636	0.087015	1.0604
CBPQ	1.2177	0.28412	0.5023	0.29904
CCD78	0.92376	-0.11441	0.83275	0.079483
CD14	0.80016	-0.32164	0.2371	0.62507
CD248	1.6572	0.72872	0.23462	0.62963
CD44	0.91296	-0.13138	0.70919	0.14924
CD59	0.85477	-0.2264	0.51916	0.2847
CD63	0.48194	-1.0531	0.037304	1.4283
CD9	0.75788	-0.39996	0.57388	0.24118
CERU	1.0506	0.071268	0.87574	0.057627
CFAB	1.1512	0.20313	0.69192	0.15995
CFAH	1.0309	0.043885	0.92179	0.035368
CHD2	0.699	-0.51664	0.38292	0.41689
AQP1	0.48429	-1.046	0.043411	1.3624
CLUS	1.2261	0.29406	0.4663	0.33134
CNTRL	0.62589	-0.67603	0.28822	0.54028
CO1A2	1.1246	0.16945	0.68282	0.16569
CO3	0.90352	-0.14637	0.76542	0.1161
CO3A1	1.0941	0.12972	0.81058	0.091204
CO4A	1.3623	0.44607	0.24271	0.61491
CO4B	1.2811	0.35733	0.43372	0.36279
CO6A1	1.5323	0.61574	0.082401	1.0841
CO8B	1.2696	0.34441	0.71078	0.14827
CO9	0.64343	-0.63614	0.50394	0.29762
CRCM	0.90508	-0.14389	0.78085	0.10743
CUBN	1.4287	0.51469	0.43035	0.36618
CYTM	0.58563	-0.77194	0.1389	0.85729
CYTM1	0.72358	-0.46677	0.13419	0.87227
DAF	0.62982	-0.66698	0.099176	1.0036
DCD	2.4031	1.2649	0.20894	0.67999
CADH1	0.51672	-0.95255	0.026886	1.5705
DERM	1.1785	0.23695	0.63322	0.19845
DNAS1	0.83534	-0.25956	0.37027	0.43148
DPEP1	1.9236	0.94381	0.16141	0.79206
DPP4	3.051	1.6093	0.14873	0.82761
DYHC2	1.537	0.62015	0.53329	0.27304
EGF	1.141	0.19028	0.66449	0.17751
ENOA	2.8261	1.4988	0.23325	0.63218
EPCR	0.66109	-0.59707	0.17007	0.76937
ES8L2	1.6265	0.70178	0.35537	0.44932
EXO1	0.4102	-1.2856	0.087648	1.0573
EZRI	1.3794	0.464	0.27685	0.55776
FCG3A	0.89502	-0.16001	0.81385	0.089456
FETUA	0.64146	-0.64056	0.16697	0.77736
FIBA	0.84786	-0.23809	0.47432	0.32393
FIBB	1.1157	0.15789	0.77914	0.10838
FIBG	0.88761	-0.17201	0.72513	0.13958
FILA2	1.7996	0.84771	0.44127	0.35529
FINC	0.90333	-0.14667	0.66297	0.17851
FLNB	22.268	4.4769	0.38717	0.4121
GBB1	1.4031	0.48865	0.31266	0.50493
GELS	0.5568	-0.84476	0.052515	1.2797
GGT2	1.395	0.48022	0.70633	0.15099
GGT3	1.4359	0.52193	0.36404	0.43885
GNA13	1.1984	0.26115	0.55083	0.25898
GNAL	1.1773	0.23548	0.52448	0.28027
GNS	1.0467	0.065801	0.9506	0.022003
GP2	0.9506	-0.073086	0.93824	0.027688
GPC5B	1.0198	0.028348	0.94924	0.022625
GPC5C	1.253	0.32539	0.61268	0.21277
GTR5	1.3823	0.46712	0.49916	0.30176
PGRP1	0.55137	-0.8589	0.037835	1.4221
H2B1L	1.9842	0.98856	0.24167	0.61678
H2B2F	5.0654	2.3407	0.087296	1.059
AMBP	0.55617	-0.84639	0.036054	1.443
HBA	0.77007	-0.37693	0.58371	0.2338
HBB	0.60163	-0.73305	0.352	0.45346
HBD	0.73085	-0.45236	0.54431	0.26415
HEMO	0.92183	-0.11743	0.69721	0.15664
HGNAT	2.0878	1.062	0.12479	0.90381
HPT	0.31095	-1.6852	0.066213	1.1791
HRG	1.7154	0.77853	0.17482	0.75742
HSPB1	2.4318	1.282	0.058396	1.2336
HV307	1.308	0.38731	0.5987	0.22279
HV374	1.8821	0.91232	0.078041	1.1077
HV64D	1.0763	0.10611	0.77793	0.10906
HVD82	1.0865	0.1197	0.83924	0.076113
I18BP	1.0055	0.007916	0.98542	0.006379
IBP7	1.0463	0.06529	0.86605	0.062457
IC1	1.2411	0.31161	0.34339	0.46422
IDH3A	1.9576	0.96909	0.17246	0.7633
IGF2	1.7279	0.78905	0.14902	0.82674
IGG1	1.0464	0.065395	0.88802	0.051577
IGHA1	1.648	0.72069	0.36607	0.43643
IGHA2	1.3447	0.42724	0.52691	0.27827
IGHG2	1.1307	0.17717	0.7438	0.12854
IGHG3	0.9369	-0.094031	0.852	0.069559
IGHG4	0.68706	-0.54148	0.37569	0.42517
KV230	0.56474	-0.82433	0.040677	1.3907
IGJ	1.9881	0.9914	0.27017	0.56836
IGK	0.81214	-0.3002	0.40472	0.39284
IGKC	0.82444	-0.27852	0.59248	0.22733
IGL1	0.99523	-0.0068927	0.98901	0.0047972
IGLC3	0.96148	-0.056675	0.88836	0.051412
IGLL5	0.88949	-0.16894	0.73543	0.13346
IGM	1.3426	0.42504	0.36842	0.43365
IPSP	1.2006	0.26377	0.61967	0.20784
IST1	1.2769	0.35269	0.46698	0.3307
ITIH1	0.54956	-0.86366	0.13284	0.87669
ITIH2	0.93274	-0.10045	0.84194	0.074718
ITIH4	0.67956	-0.55732	0.089202	1.0496
K1C10	2.2346	1.16	0.13379	0.87359
K1C13	1.3505	0.43346	0.28754	0.5413
K1C14	0.76822	-0.38041	0.73906	0.13132
K1C16	0.40541	-1.3026	0.40169	0.3961
K1C9	3.0102	1.5898	0.075248	1.1235
K22E	2.0672	1.0477	0.17391	0.75966
K2C1	2.3845	1.2537	0.11524	0.93841
K2C4	2.2004	1.1377	0.14113	0.85037
K2C5	1.3114	0.39107	0.49129	0.30866
K2C6A	0.58495	-0.77361	0.50877	0.29347
K2C6B	1.1116	0.15265	0.83882	0.076331
K2C73	2.1046	1.0736	0.24561	0.60975
KLK1	1.1821	0.24133	0.66006	0.18041
KLK3	0.69725	-0.52025	0.37031	0.43144
KNG1	0.69114	-0.53294	0.15654	0.80538
KV127	0.9916	-0.01217	0.97966	0.008926
KV133	0.79495	-0.33107	0.4668	0.33087
SCTM1	0.62381	-0.68083	0.049925	1.3017
KV311	0.75463	-0.40616	0.23165	0.63517
KV320	0.73992	-0.43455	0.21187	0.67392
KV401	0.98317	-0.024486	0.94731	0.023506
KVD07	0.66588	-0.58667	0.13817	0.85959
KVD20	0.66881	-0.58032	0.11003	0.9585
KVD28	0.38433	-1.3796	0.1536	0.81361
KVD29	1.5129	0.5973	0.1145	0.94119
LAIR1	1.1411	0.19044	0.76105	0.11859
LAMP1	2.3026	1.2033	0.34294	0.46479
LAMP2	1.0446	0.063018	0.86344	0.063766
LAR1B	0.82638	-0.27513	0.67686	0.1695
LDHA	3.1723	1.6655	0.42401	0.37262
LDHB	1.3078	0.38715	0.39766	0.40049
LG3BP	1.3236	0.40448	0.15079	0.82163
LITD1	0.33184	-1.5915	0.063413	1.1978
LMAN2	0.75267	-0.40991	0.14159	0.84898
LRP2	1.7224	0.78446	0.28513	0.54496
LSM4	0.11101	-3.1712	0.27721	0.55719
LUM	1.12	0.16354	0.73872	0.13152
LV147	1.3026	0.38139	0.43233	0.36418
LV321	0.89506	-0.15995	0.76302	0.11747
LV325	2.6643	1.4138	0.08448	1.0732
LYAG	1.445	0.53111	0.2349	0.62913
LYNX1	0.43924	-1.1869	0.069952	1.1552
ACTG	1.5675	0.6485	0.032081	1.4938
LYVE1	0.72036	-0.47321	0.21081	0.6761
MA1A1	2.0331	1.0237	0.010489	1.9793
MASP2	0.85728	-0.22217	0.42561	0.37099
MGA	1.0783	0.10877	0.77438	0.11105
PDC6I	2.0368	1.0263	0.030241	1.5194
MUC1	1.3131	0.39296	0.44648	0.3502
MUC5B	1.0166	0.023743	0.9748	0.011086
NAPSA	1.0829	0.11495	0.83487	0.078382
NBPF3	3.0713	1.6189	0.12252	0.91179
NID1	0.62706	-0.67333	0.22992	0.63842
NUD16	0.59184	-0.75673	0.2527	0.5974
OLFM4	1.3432	0.42562	0.52504	0.27981
OSTP	1.1041	0.14286	0.7182	0.14376
OTU7A	0.86206	-0.21414	0.60677	0.21698
OTU7B	0.86206	-0.21414	0.60677	0.21698
P3IP1	0.71356	-0.4869	0.22216	0.65333
H4	2.2402	1.1636	0.033583	1.4739
PEPA3	1.2068	0.27124	0.66166	0.17937
PEPA5	0.65179	-0.61753	0.26408	0.57827
PERM	3.1911	1.6741	0.058258	1.2346
MOES	2.3181	1.2129	0.032722	1.4852
POTEE	2.4016	1.264	0.030025	1.5225
PGRP2	1.1773	0.23548	0.63162	0.19954
PI16	1.1869	0.24721	0.63465	0.19746
PIGR	1.1622	0.2168	0.54455	0.26396
PIP	0.8705	-0.20008	0.75013	0.12487
PODXL	0.71789	-0.47817	0.46328	0.33415
PON1	1.287	0.36396	0.50612	0.29575
IGHM	3.0517	1.6096	0.043625	1.3603
PPAL	1.7574	0.81347	0.21473	0.6681
PPAP	1.0632	0.088371	0.9225	0.035033
PROF1	4.9568	2.3094	0.32463	0.48861
PROM1	0.70573	-0.50281	0.070013	1.1548
PSCA	1.2752	0.35067	0.67963	0.16773
PSPB	1.6132	0.68995	0.18586	0.73082
PTGDS	0.6386	-0.64701	0.15913	0.79825
PTN5	2.7504	1.4597	0.055398	1.2565
QPCT	0.97485	-0.036743	0.89535	0.04801
RAB15	1.3111	0.39076	0.32822	0.48383
RAI3	0.9561	-0.064769	0.92041	0.036018
REG1A	0.77293	-0.3716	0.38553	0.41394
RET4	0.90957	-0.13674	0.83417	0.078747
RL40	1.002	0.0029213	0.99021	0.0042744
RNAS2	0.97616	-0.034809	0.90493	0.043386
ROBO4	1.5265	0.61019	0.28339	0.54761
S10A2	0.85759	-0.22164	0.69194	0.15993
S10A7	6.6674	2.7371	0.094856	1.0229
S10A8	1.8263	0.86895	0.14636	0.83458
S10A9	1.8565	0.89258	0.1485	0.82827
S10AB	2.3812	1.2517	0.2372	0.62489
S12A1	4.7729	2.2549	0.17897	0.74723
S1A7A	7.8165	2.9665	0.21075	0.67624
SAP	0.7086	-0.49695	0.11688	0.93225
SAP3	0.77226	-0.37285	0.49614	0.3044
CAH2	3.16	1.6599	0.012271	1.9111
SCG1	0.81803	-0.28977	0.70041	0.15465
SCLT1	0.72247	-0.46899	0.43415	0.36236
LYSC	3.4738	1.7965	0.034114	1.4671
SDC1	1.371	0.45523	0.48795	0.31162
SDCB1	1.1257	0.17085	0.68232	0.16601
SELH	1.3876	0.47258	0.43942	0.35712
SEMG1	1.0833	0.11539	0.80392	0.094786
SEMG2	1.3205	0.40112	0.55178	0.25824
SH3L3	0.6454	-0.63173	0.26412	0.57819
SHRM3	3.5803	1.8401	0.29094	0.53619
SHSA5	0.71728	-0.47938	0.15238	0.81706
SMC3	0.65568	-0.60894	0.5333	0.27303
SNED1	1.822	0.86551	0.17779	0.7501
SNP47	2.5167	1.3315	0.42555	0.37105
SPB3	1.0652	0.091177	0.77792	0.10907
SPRR3	1.3641	0.44791	0.40029	0.39762
SPTC3	2.9613	1.5662	0.30289	0.51871
SRCH	0.93173	-0.10201	0.78244	0.10655
ST1C2	2.5268	1.3373	0.10082	0.99643
SULF2	1.2433	0.31423	0.50168	0.29958
TAD2B	2.4686	1.3037	0.12536	0.90184
TBA1C	9.2608	3.2111	0.36383	0.4391
TBB4B	10.255	3.3582	0.40882	0.38846
TCP10	0.83412	-0.26167	0.66089	0.17987
TCP2L	0.83412	-0.26167	0.66089	0.17987
TGM7	2.4992	1.3215	0.35103	0.45465
THBG	1.1881	0.24869	0.57705	0.23878
THIO	1.3895	0.47461	0.11877	0.92528
THY1	0.7814	-0.35587	0.21253	0.67259
TIGD1	0.62487	-0.67836	0.41302	0.38403
TPM4	0.90965	-0.13662	0.86056	0.065219
TPP1	0.79678	-0.32775	0.57345	0.2415
TRFE	0.18085	-2.4671	0.063358	1.1982
TRFL	1.0419	0.059259	0.89173	0.049766
TRY1	3.3018	1.7232	0.20901	0.67984
TTHY	1.4181	0.50399	0.41709	0.37977
UFO	0.64951	-0.62258	0.21927	0.65903
UN45A	0.5638	-0.82674	0.17816	0.74919
UROM	0.66306	-0.59279	0.37791	0.42261
UTER	0.58487	-0.7738	0.24618	0.60874
VASN	1.3081	0.38742	0.40639	0.39106
VCAM1	1.103	0.14149	0.7235	0.14056
VMO1	0.9933	-0.0096974	0.9868	0.0057709
VTDB	0.58676	-0.76915	0.24837	0.6049
VTNC	0.81105	-0.30213	0.51862	0.28515
WDR3	2.0556	1.0396	0.19277	0.71496
YIPF3	0.68681	-0.54201	0.3295	0.48214
ZA2G	0.61314	-0.7057	0.20701	0.68401
ZN736	0.65128	-0.61865	0.15881	0.79912
